# Supplementary material for: Chemical and Transcriptomic Analysis of Cuticle Lipids under Cold Stress in Thellungiella salsuginea
Source: Int J Mol Sci. 2019 Sep 12;20(18):4519. doi: 10.3390/ijms20184519 (PMC6770325; doi:10.3390/ijms20184519)
Supplement: Supplementary file 1 [file ijms-20-04519-s001.zip]

Archive with 6 entries (6 files):
- Table S1.List of DEGs in different stress compared to Control.xlsx
- Table S2.The top 50 pathways of differrnt stress compared to control.xlsx
- Table S3. KEGG categories of DEGs.xlsx
- Table S4.Genes for validation of RNA-Seq.xlsx
- Table S5. The FPKM value of cuticle relative genes.xlsx
- Table S6.Primers for qRT-PCR.xlsx
