# Supplementary material for: Chemical and Transcriptomic Analysis of Cuticle Lipids under Cold Stress in Thellungiella salsuginea
Source: Int J Mol Sci. 2019 Sep 12;20(18):4519. doi: 10.3390/ijms20184519 (PMC6770325; doi:10.3390/ijms20184519)
Supplement: Supplementary file 1 [file ijms-20-04519-s001.zip › Table S1.List of DEGs in different stress compared to Control.xlsx]

## Sheet: sheet1
List of DEGs in cold stress compared to control
GeneID	geneLength	Means-CK123	Means-4C123	log2Ratio(4C123/CK123)	Up-Down-Regulation(4C123/CK123)	Probability	Symbol	Description	KEGG Orthology	GO Component	GO Function	GO Process	Blast nr
18030004	1225	10.92	22.1333	1.01925	Up	0.888979	EUTSA_v10025921mg	Eutrema salsugineum hypothetical protein (EUTSA_v10025921mg) mRNA, complete cds	K09338|1|4e-127|455|eus:EUTSA_v10025921mg|homeobox-leucine zipper protein	GO:0043231//intracellular membrane-bounded organelle	GO:0001071//nucleic acid binding transcription factor activity;GO:0003677//DNA binding	GO:0000902//cell morphogenesis;GO:0009755//hormone-mediated signaling pathway;GO:0006351//transcription, DNA-templated;GO:0009639//response to red or far red light	gi|567221198|ref|XP_006414228.1|/2.13672e-126/hypothetical protein EUTSA_v10025921mg [Eutrema salsugineum]
18015864	662	6.66667	2.69	-1.30936	Down	0.836487	EUTSA_v10001669mg	Eutrema salsugineum hypothetical protein (EUTSA_v10001669mg) mRNA, complete cds	-	-	-	-	gi|567165466|ref|XP_006397545.1|/1.40959e-72/hypothetical protein EUTSA_v10001669mg [Eutrema salsugineum]
18011139	1695	164.483	73.85	-1.15527	Down	0.918363	EUTSA_v10011471mg	Eutrema salsugineum hypothetical protein (EUTSA_v10011471mg) mRNA, complete cds	K07374|1|0.0|835|brp:103832901|tubulin alpha	GO:0043234//protein complex;GO:0015630//microtubule cytoskeleton;GO:0030312//external encapsulating structure;GO:0031981//nuclear lumen;GO:0009536//plastid;GO:0031090//organelle membrane	GO:0017111//nucleoside-triphosphatase activity;GO:0032561//guanyl ribonucleotide binding;GO:0005198//structural molecule activity	GO:0010038//response to metal ion;GO:0007010//cytoskeleton organization;GO:0043623//cellular protein complex assembly;GO:0009207;GO:0006970//response to osmotic stress;GO:0007017//microtubule-based process;GO:0009629//response to gravity	gi|15220329|ref|NP_171974.1|/0/tubulin alpha-4 chain [Arabidopsis thaliana]
18014263	279	112.04	52.7367	-1.08714	Down	0.914402	EUTSA_v10029473mg	Eutrema salsugineum hypothetical protein (EUTSA_v10029473mg) mRNA, complete cds	-	-	-	-	gi|567162038|ref|XP_006396635.1|/1.97471e-30/hypothetical protein EUTSA_v10029473mg [Eutrema salsugineum]
18022968	1369	0.743333	3.85	2.37278	Up	0.829589	EUTSA_v10027797mg	Eutrema salsugineum hypothetical protein (EUTSA_v10027797mg) mRNA, complete cds	K18696|1|6e-135|481|tcc:TCM_017281|glycerophosphodiester phosphodiesterase [EC:3.1.4.46]	-	GO:0008081//phosphoric diester hydrolase activity	GO:0019400	gi|567193193|ref|XP_006405395.1|/0/hypothetical protein EUTSA_v10027797mg [Eutrema salsugineum]
18014205	3578	4.51333	9.52	1.07677	Up	0.850716	EUTSA_v10002383mg	Eutrema salsugineum hypothetical protein (EUTSA_v10002383mg) mRNA, complete cds	K02184|1|3e-82|308|dosa:Os05t0104000-00|formin 2	GO:0016020//membrane;GO:0030312//external encapsulating structure	GO:0003779//actin binding	GO:0007010//cytoskeleton organization	gi|567158020|ref|XP_006418616.1|/0/hypothetical protein EUTSA_v10002383mg [Eutrema salsugineum]
18019220	549	31.8167	102.213	1.68373	Up	0.936194	EUTSA_v10014832mg	Eutrema salsugineum hypothetical protein (EUTSA_v10014832mg) mRNA, complete cds	-	-	-	-	gi|567174904|ref|XP_006400272.1|/3.70747e-82/hypothetical protein EUTSA_v10014832mg [Eutrema salsugineum]
18027185	1526	45.3967	152.77	1.7507	Up	0.93798	EUTSA_v10017282mg	Eutrema salsugineum hypothetical protein (EUTSA_v10017282mg) mRNA, complete cds	K13424|1|4e-45|174|eus:EUTSA_v10016542mg|WRKY transcription factor 33	GO:0043231//intracellular membrane-bounded organelle;GO:0016020//membrane	GO:0005488//binding;GO:0001071//nucleic acid binding transcription factor activity	GO:0006952//defense response;GO:0009700//indole phytoalexin biosynthetic process;GO:0009743//response to carbohydrate;GO:0006970//response to osmotic stress;GO:0006351//transcription, DNA-templated	gi|567214140|ref|XP_006411062.1|/3.81728e-70/hypothetical protein EUTSA_v10017282mg [Eutrema salsugineum]
18009276	975	27.8567	139.587	2.32507	Up	0.948921	EUTSA_v10019106mg	Eutrema salsugineum hypothetical protein (EUTSA_v10019106mg) mRNA, complete cds	-	GO:0044424	GO:0005319//lipid transporter activity;GO:0008289//lipid binding	GO:0006869//lipid transport	gi|567124225|ref|XP_006391122.1|/5.42349e-124/hypothetical protein EUTSA_v10019106mg [Eutrema salsugineum]
18019195	1536	1.03	5.1	2.30785	Up	0.86085	EUTSA_v10015693mg	Eutrema salsugineum hypothetical protein (EUTSA_v10015693mg) mRNA, complete cds	-	-	-	-	gi|567178284|ref|XP_006401256.1|/0/hypothetical protein EUTSA_v10015693mg [Eutrema salsugineum]
18012480	730	15.3933	5.05667	-1.60605	Down	0.911406	EUTSA_v10004995mg	Eutrema salsugineum hypothetical protein (EUTSA_v10004995mg) mRNA, complete cds	-	-	-	-	gi|567142813|ref|XP_006395714.1|/1.48016e-76/hypothetical protein EUTSA_v10004995mg [Eutrema salsugineum]
18027541	1160	49.6467	104.853	1.0786	Up	0.913535	EUTSA_v10017134mg	Eutrema salsugineum hypothetical protein (EUTSA_v10017134mg) mRNA, complete cds	K09873|1|1e-140|499|eus:EUTSA_v10017134mg|aquaporin TIP	GO:0031224//intrinsic component of membrane;GO:0000325//plant-type vacuole;GO:0000322//storage vacuole;GO:0009526//plastid envelope;GO:0031090//organelle membrane	GO:0005372//water transmembrane transporter activity;GO:0042887	GO:0055085//transmembrane transport;GO:0010476//gibberellin mediated signaling pathway;GO:0015840//urea transport;GO:0042044//fluid transport	gi|567213344|ref|XP_006410854.1|/7.01388e-140/hypothetical protein EUTSA_v10017134mg [Eutrema salsugineum]
18012305	369	6.77667	15.96	1.23581	Up	0.893732	EUTSA_v100040092mg	Eutrema salsugineum hypothetical protein (EUTSA_v100040092mg) mRNA, partial cds	K16732|1|1e-65|247|eus:EUTSA_v100040092m|protein regulator of cytokinesis 1	GO:0043231//intracellular membrane-bounded organelle;GO:0015630//microtubule cytoskeleton;GO:0044444//cytoplasmic part;GO:0043231//intracellular membrane-bounded organelle;GO:0015630//microtubule cytoskeleton;GO:0044444//cytoplasmic part;GO:0043231//intracellular membrane-bounded organelle;GO:0015630//microtubule cytoskeleton;GO:0044444//cytoplasmic part	GO:0015631//tubulin binding;GO:0015631//tubulin binding;GO:0015631//tubulin binding	GO:0031112;GO:0031112;GO:0031112	gi|567143240|ref|XP_006395833.1|/9.15465e-65/hypothetical protein EUTSA_v100040092mg, partial [Eutrema salsugineum]
18029998	732	50.9367	141.79	1.47698	Up	0.927794	EUTSA_v10027401mg	Eutrema salsugineum hypothetical protein (EUTSA_v10027401mg) mRNA, complete cds	K09286|1|4e-123|440|eus:EUTSA_v10027401mg|EREBP-like factor	GO:0005635//nuclear envelope	GO:0001071//nucleic acid binding transcription factor activity	GO:0006351//transcription, DNA-templated;GO:0009743//response to carbohydrate	gi|567221184|ref|XP_006414221.1|/2.37099e-122/hypothetical protein EUTSA_v10027401mg [Eutrema salsugineum]
18023309	1334	43.94	167.887	1.93388	Up	0.940065	EUTSA_v10021456mg	Eutrema salsugineum hypothetical protein (EUTSA_v10021456mg) mRNA, complete cds	K09286|1|1e-86|320|eus:EUTSA_v10021456mg|EREBP-like factor	GO:0044451	GO:0005488//binding;GO:0001071//nucleic acid binding transcription factor activity	GO:0009743//response to carbohydrate;GO:0002218//activation of innate immune response;GO:0006351//transcription, DNA-templated;GO:0009873//ethylene-activated signaling pathway	gi|567198967|ref|XP_006407000.1|/7.11275e-86/hypothetical protein EUTSA_v10021456mg [Eutrema salsugineum]
18013179	2826	4.11667	12.7567	1.6317	Up	0.905345	EUTSA_v10003679mg	Eutrema salsugineum hypothetical protein (EUTSA_v10003679mg) mRNA, complete cds	K05016|1|0.0|1428|eus:EUTSA_v10003679mg|chloride channel 7	GO:0000325//plant-type vacuole;GO:0031224//intrinsic component of membrane	GO:0005254//chloride channel activity;GO:0015078//hydrogen ion transmembrane transporter activity;GO:0015103//inorganic anion transmembrane transporter activity	GO:0015698//inorganic anion transport;GO:0010035//response to inorganic substance	gi|567141870|ref|XP_006395477.1|/0/hypothetical protein EUTSA_v10003679mg [Eutrema salsugineum]
18028996	1907	0.58	5.91333	3.34985	Up	0.907512	EUTSA_v10025200mg	Eutrema salsugineum hypothetical protein (EUTSA_v10025200mg) mRNA, complete cds	K01858|1|0.0|978|brp:103852564|myo-inositol-1-phosphate synthase [EC:5.5.1.4]	GO:0044424	GO:0005488//binding;GO:0016872//intramolecular lyase activity	GO:0009642//response to light intensity;GO:0006952//defense response;GO:0009725//response to hormone;GO:0000302//response to reactive oxygen species;GO:0009267//cellular response to starvation;GO:0006020//inositol metabolic process;GO:0006658//phosphatidylserine metabolic process;GO:0002252;GO:0007275//multicellular organism development;GO:0032958//inositol phosphate biosynthetic process	gi|312282133|dbj|BAJ33932.1|/0/unnamed protein product [Thellungiella halophila]
18021717	927	6.89333	47.14	2.77368	Up	0.951761	EUTSA_v10000303mg	Eutrema salsugineum hypothetical protein (EUTSA_v10000303mg) mRNA, complete cds	-	GO:0044424	-	-	gi|567190665|ref|XP_006404703.1|/2.60003e-80/hypothetical protein EUTSA_v10000303mg [Eutrema salsugineum]
18993449	929	38.1733	18.4033	-1.0526	Down	0.904119	EUTSA_v10008594mg	Eutrema salsugineum hypothetical protein (EUTSA_v10008594mg) mRNA, complete cds	K01166|1|5e-140|497|eus:EUTSA_v10008594mg|ribonuclease T2 [EC:3.1.27.1]	GO:0044464	GO:0016892//endoribonuclease activity, producing 3'-phosphomonoesters;GO:0003676//nucleic acid binding	GO:0006970//response to osmotic stress	gi|567151840|ref|XP_006417041.1|/2.47204e-139/hypothetical protein EUTSA_v10008594mg [Eutrema salsugineum]
18018877	484	40.5067	90.49	1.1596	Up	0.916734	EUTSA_v10015228mg	Eutrema salsugineum hypothetical protein (EUTSA_v10015228mg) mRNA, complete cds	-	GO:0016020//membrane;GO:0009536//plastid;GO:0016020//membrane;GO:0009536//plastid	-	GO:0009725//response to hormone;GO:0009409//response to cold;GO:0007165//signal transduction;GO:0009725//response to hormone;GO:0009409//response to cold;GO:0007165//signal transduction	gi|567174409|ref|XP_006400125.1|/9.12954e-16/hypothetical protein EUTSA_v10015228mg [Eutrema salsugineum]
18016846	906	10.2067	59.2267	2.53674	Up	0.948002	EUTSA_v10015812mg	Eutrema salsugineum hypothetical protein (EUTSA_v10015812mg) mRNA, complete cds	K10664|1|4e-133|474|eus:EUTSA_v10015812mg|E3 ubiquitin-protein ligase ATL6/9/15/31/42/55 [EC:2.3.2.27]	GO:0016020//membrane	GO:0019787//ubiquitin-like protein transferase activity	GO:0016567//protein ubiquitination;GO:0009743//response to carbohydrate;GO:0051707//response to other organism;GO:0012501//programmed cell death	gi|567172446|ref|XP_006399533.1|/2.17423e-132/hypothetical protein EUTSA_v10015812mg [Eutrema salsugineum]
18993377	1139	37.99	9.66	-1.97552	Down	0.935566	EUTSA_v10008807mg	Eutrema salsugineum hypothetical protein (EUTSA_v10008807mg) mRNA, complete cds	K01051|1|5e-11|69.3|cic:CICLE_v10007806mg|pectinesterase [EC:3.1.1.11]	-	GO:0004857//enzyme inhibitor activity	-	gi|567151557|ref|XP_006416961.1|/4.19589e-89/hypothetical protein EUTSA_v10008807mg [Eutrema salsugineum]
18015562	625	5.62667	15.75	1.485	Up	0.903873	EUTSA_v10001640mg	Eutrema salsugineum hypothetical protein (EUTSA_v10001640mg) mRNA, complete cds	-	-	-	-	gi|567166225|ref|XP_006397758.1|/7.05465e-92/hypothetical protein EUTSA_v10001640mg [Eutrema salsugineum]
18030824	1571	34.8	102.543	1.55907	Up	0.93038	EUTSA_v10025724mg	Eutrema salsugineum hypothetical protein (EUTSA_v10025724mg) mRNA, complete cds	K16225|1|8e-17|89.4|crb:CARUB_v10025742mg|probable WRKY transcription factor 52;K13426|2|6e-16|86.3|brp:103861405|WRKY transcription factor 29;K13425|5|2e-15|84.7|bvg:104886959|WRKY transcription factor 22	GO:0009536//plastid	GO:0001071//nucleic acid binding transcription factor activity;GO:0003677//DNA binding	GO:0042742//defense response to bacterium;GO:0009743//response to carbohydrate;GO:0006355//regulation of transcription, DNA-templated;GO:0010260//organ senescence	gi|567219772|ref|XP_006413515.1|/3.15183e-176/hypothetical protein EUTSA_v10025724mg [Eutrema salsugineum]
18009762	549	0.973333	4.30667	2.14557	Up	0.835336	EUTSA_v10024130mg	Eutrema salsugineum hypothetical protein (EUTSA_v10024130mg) mRNA, complete cds	K19027|1|9e-20|96.7|smo:SELMODRAFT_443317|zinc finger FYVE domain-containing protein 26;K01870|2|9e-09|60.1|eus:EUTSA_v10003524mg|isoleucyl-tRNA synthetase [EC:6.1.1.5]	GO:0044464	-	GO:0006950//response to stress;GO:0009699//phenylpropanoid biosynthetic process	gi|567126851|ref|XP_006391662.1|/6.49893e-103/hypothetical protein EUTSA_v10024130mg [Eutrema salsugineum]
18009000	1490	7.03667	16.94	1.26747	Up	0.89752	EUTSA_v10018754mg	Eutrema salsugineum hypothetical protein (EUTSA_v10018754mg) mRNA, complete cds	K00679|1|6e-64|245|cic:CICLE_v10027727mg|phospholipid:diacylglycerol acyltransferase [EC:2.3.1.158];K01188|2|5e-45|182|aly:ARALYDRAFT_316517|beta-glucosidase [EC:3.2.1.21];K10960|3|8e-32|139|atr:18422248|geranylgeranyl reductase [EC:1.3.1.83];K01206|4|4e-23|110|cic:CICLE_v10031741mg|alpha-L-fucosidase [EC:3.2.1.51]	-	GO:0016788//hydrolase activity, acting on ester bonds;GO:0016747//transferase activity, transferring acyl groups other than amino-acyl groups	GO:0000003//reproduction	gi|567120895|ref|XP_006390254.1|/0/hypothetical protein EUTSA_v10018754mg [Eutrema salsugineum]
18023951	874	13.1667	5.63	-1.22568	Down	0.884457	EUTSA_v10021539mg	Eutrema salsugineum hypothetical protein (EUTSA_v10021539mg) mRNA, complete cds	-	GO:0043231//intracellular membrane-bounded organelle	-	GO:0043401//steroid hormone mediated signaling pathway;GO:0006351//transcription, DNA-templated	gi|567202655|ref|XP_006408027.1|/8.69397e-75/hypothetical protein EUTSA_v10021539mg [Eutrema salsugineum]
18021636	1549	8.87333	55.9133	2.65564	Up	0.952299	EUTSA_v10010389mg	Eutrema salsugineum hypothetical protein (EUTSA_v10010389mg) mRNA, complete cds	K01876|1|3e-23|110|egr:104440434|aspartyl-tRNA synthetase [EC:6.1.1.12];K08332|2|4e-20|100|smo:SELMODRAFT_61948|vacuolar protein 8;K10260|4|2e-15|84.3|cre:CHLREDRAFT_205525|F-box and WD-40 domain protein 7	GO:0043234//protein complex;GO:0044444//cytoplasmic part	GO:0019787//ubiquitin-like protein transferase activity	GO:0006950//response to stress;GO:0016567//protein ubiquitination;GO:0002252	gi|567187415|ref|XP_006403803.1|/0/hypothetical protein EUTSA_v10010389mg [Eutrema salsugineum]
18994086	1714	8.08333	35	2.11433	Up	0.938989	EUTSA_v10007727mg	Eutrema salsugineum hypothetical protein (EUTSA_v10007727mg) mRNA, complete cds	K04733|1|2e-165|582|tcc:TCM_041984|interleukin-1 receptor-associated kinase 4 [EC:2.7.11.1]	GO:0016020//membrane	GO:0004672//protein kinase activity;GO:0032559//adenyl ribonucleotide binding	GO:0006464//cellular protein modification process	gi|567154366|ref|XP_006417758.1|/0/hypothetical protein EUTSA_v10007727mg [Eutrema salsugineum]
18012649	3774	3.05333	10.1133	1.7278	Up	0.897349	EUTSA_v10003538mg	Eutrema salsugineum hypothetical protein (EUTSA_v10003538mg) mRNA, complete cds	K01530|1|0.0|2293|eus:EUTSA_v10003538mg|phospholipid-translocating ATPase [EC:3.6.3.1]	GO:0031224//intrinsic component of membrane	GO:0042625//ATPase coupled ion transmembrane transporter activity;GO:0046872//metal ion binding;GO:0005548//phospholipid transporter activity;GO:0005515//protein binding;GO:0032559//adenyl ribonucleotide binding	GO:0009206;GO:0006869//lipid transport	gi|567142545|ref|XP_006395640.1|/0/hypothetical protein EUTSA_v10003538mg [Eutrema salsugineum]
18024102	1491	1593.52	683.697	-1.22079	Down	0.922414	EUTSA_v10020877mg	Eutrema salsugineum hypothetical protein (EUTSA_v10020877mg) mRNA, complete cds	K01188|1|3e-22|107|aly:ARALYDRAFT_316517|beta-glucosidase [EC:3.2.1.21];K10960|2|8e-21|102|atr:18422248|geranylgeranyl reductase [EC:1.3.1.83];K00679|3|3e-17|90.5|cic:CICLE_v10027727mg|phospholipid:diacylglycerol acyltransferase [EC:2.3.1.158];K00514|4|1e-16|88.6|rcu:RCOM_1428040|zeta-carotene desaturase [EC:1.3.5.6];K10396|5|2e-13|78.2|pper:PRUPE_ppa001667mg|kinesin family member 5	GO:0005840//ribosome;GO:0009526//plastid envelope;GO:0042579//microbody;GO:0005576//extracellular region	GO:0016787//hydrolase activity	GO:0006952//defense response;GO:0051707//response to other organism;GO:0019759	gi|567199357|ref|XP_006407110.1|/0/hypothetical protein EUTSA_v10020877mg [Eutrema salsugineum]
18018740	1881	2.16	5.27	1.28677	Up	0.804151	EUTSA_v10012967mg	Eutrema salsugineum hypothetical protein (EUTSA_v10012967mg) mRNA, complete cds	K14638|1|5e-129|462|ppp:PHYPADRAFT_128619|solute carrier family 15 (peptide/histidine transporter), member 3/4	GO:0044464	-	GO:0015833//peptide transport	gi|567173432|ref|XP_006399831.1|/0/hypothetical protein EUTSA_v10012967mg [Eutrema salsugineum]
18015522	1125	5.54667	2.13667	-1.37626	Down	0.820121	EUTSA_v10001500mg	Eutrema salsugineum hypothetical protein (EUTSA_v10001500mg) mRNA, complete cds	K19041|1|7e-54|211|sly:101256794|E3 ubiquitin-protein ligase RNF38/44 [EC:2.3.2.27]	GO:0044464	GO:0046914//transition metal ion binding	-	gi|567166494|ref|XP_006397839.1|/0/hypothetical protein EUTSA_v10001500mg [Eutrema salsugineum]
18014539	441	9.27	3.98333	-1.21859	Down	0.861104	EUTSA_v10029367mg	Eutrema salsugineum hypothetical protein (EUTSA_v10029367mg) mRNA, complete cds	K15744|1|1e-21|102|eus:EUTSA_v10000634mg|zeta-carotene isomerase [EC:5.2.1.12]	-	-	GO:0016117//carotenoid biosynthetic process	gi|567162894|ref|XP_006396891.1|/2.61829e-67/hypothetical protein EUTSA_v10029367mg [Eutrema salsugineum]
18020851	2178	4.6	17.5633	1.93286	Up	0.922742	EUTSA_v10010235mg	Eutrema salsugineum hypothetical protein (EUTSA_v10010235mg) mRNA, complete cds	K01953|1|0.0|1139|eus:EUTSA_v10010235mg|asparagine synthase (glutamine-hydrolysing) [EC:6.3.5.4]	-	GO:0016884//carbon-nitrogen ligase activity, with glutamine as amido-N-donor;GO:0032559//adenyl ribonucleotide binding	GO:0009642//response to light intensity;GO:0009746;GO:0009267//cellular response to starvation;GO:0009064//glutamine family amino acid metabolic process;GO:0034285;GO:0006528//asparagine metabolic process	gi|567189441|ref|XP_006404395.1|/0/hypothetical protein EUTSA_v10010235mg [Eutrema salsugineum]
18028546	2132	8.03333	28.06	1.80444	Up	0.929737	EUTSA_v10024623mg	Eutrema salsugineum hypothetical protein (EUTSA_v10024623mg) mRNA, complete cds	K10956|1|2e-19|98.6|obr:102718200|protein transport protein SEC61 subunit alpha	GO:0031225//anchored component of membrane;GO:0043231//intracellular membrane-bounded organelle	-	-	gi|567221526|ref|XP_006414392.1|/0/hypothetical protein EUTSA_v10024623mg [Eutrema salsugineum]
18029771	1909	6.99	26.5867	1.92734	Up	0.930828	EUTSA_v10024965mg	Eutrema salsugineum hypothetical protein (EUTSA_v10024965mg) mRNA, complete cds	-	GO:0043231//intracellular membrane-bounded organelle	-	-	gi|567220530|ref|XP_006413894.1|/0/hypothetical protein EUTSA_v10024965mg [Eutrema salsugineum]
18024047	701	19.9	67.0067	1.75154	Up	0.93585	EUTSA_v10021479mg	Eutrema salsugineum hypothetical protein (EUTSA_v10021479mg) mRNA, complete cds	K12135|1|1e-07|57.0|aly:ARALYDRAFT_488429|zinc finger protein CONSTANS	-	-	GO:0006351//transcription, DNA-templated;GO:0009743//response to carbohydrate	gi|567196522|ref|XP_006406309.1|/4.55947e-104/hypothetical protein EUTSA_v10021479mg [Eutrema salsugineum]
18028133	3153	7.82333	16.5767	1.0833	Up	0.885272	EUTSA_v10024330mg	Eutrema salsugineum hypothetical protein (EUTSA_v10024330mg) mRNA, complete cds	K01006|1|0.0|1862|eus:EUTSA_v10024330mg|pyruvate, orthophosphate dikinase [EC:2.7.9.1]	GO:0009532//plastid stroma	GO:0032559//adenyl ribonucleotide binding;GO:0016781	GO:0006796//phosphate-containing compound metabolic process	gi|567221722|ref|XP_006414490.1|/0/hypothetical protein EUTSA_v10024330mg [Eutrema salsugineum]
18014647	1446	15.2433	6.74	-1.17736	Down	0.888538	EUTSA_v10028622mg	Eutrema salsugineum hypothetical protein (EUTSA_v10028622mg) mRNA, complete cds	K14494|1|3e-40|166|brp:103855161|DELLA protein	-	-	GO:0006351//transcription, DNA-templated	gi|567164398|ref|XP_006397321.1|/0/hypothetical protein EUTSA_v10028622mg [Eutrema salsugineum]
18017783	1450	3.63	7.32667	1.01319	Up	0.814112	EUTSA_v10013805mg	Eutrema salsugineum hypothetical protein (EUTSA_v10013805mg) mRNA, complete cds	K17506|1|0.0|729|eus:EUTSA_v10013805mg|protein phosphatase 1L [EC:3.1.3.16]	GO:0043234//protein complex	GO:0004721//phosphoprotein phosphatase activity;GO:0043169//cation binding	GO:0006464//cellular protein modification process	gi|567172568|ref|XP_006399571.1|/0/hypothetical protein EUTSA_v10013805mg [Eutrema salsugineum]
18030894	3041	1.59	4.69333	1.56159	Up	0.8114	EUTSA_v10024341mg	Eutrema salsugineum hypothetical protein (EUTSA_v10024341mg) mRNA, complete cds	K01534|1|0.0|1761|eus:EUTSA_v10024341mg|Cd2+/Zn2+-exporting ATPase [EC:3.6.3.3 3.6.3.5]	GO:0031224//intrinsic component of membrane	GO:0043169//cation binding;GO:0043682//copper-transporting ATPase activity;GO:0032559//adenyl ribonucleotide binding	GO:0035434//copper ion transmembrane transport;GO:0009206;GO:0072507//divalent inorganic cation homeostasis	gi|567218240|ref|XP_006412749.1|/0/hypothetical protein EUTSA_v10024341mg [Eutrema salsugineum]
18023936	636	8.49667	2.33	-1.86657	Down	0.890645	EUTSA_v10021806mg	Eutrema salsugineum hypothetical protein (EUTSA_v10021806mg) mRNA, complete cds	-	-	-	-	gi|567202594|ref|XP_006408010.1|/3.37363e-57/hypothetical protein EUTSA_v10021806mg [Eutrema salsugineum]
18012436	1138	1.22333	6.65333	2.44326	Up	0.891422	EUTSA_v10004619mg	Eutrema salsugineum hypothetical protein (EUTSA_v10004619mg) mRNA, complete cds	K13459|1|1e-09|65.1|aly:ARALYDRAFT_675171|disease resistance protein RPS2	GO:0043231//intracellular membrane-bounded organelle	-	GO:0006970//response to osmotic stress	gi|567138033|ref|XP_006394384.1|/8.24147e-178/hypothetical protein EUTSA_v10004619mg [Eutrema salsugineum]
18009458	1653	1.53667	5.84333	1.92699	Up	0.860999	EUTSA_v10018537mg	Eutrema salsugineum hypothetical protein (EUTSA_v10018537mg) mRNA, complete cds	K04733|1|2e-138|493|pop:POPTR_0003s06450g|interleukin-1 receptor-associated kinase 4 [EC:2.7.11.1]	GO:0009536//plastid	GO:0004672//protein kinase activity;GO:0032559//adenyl ribonucleotide binding	GO:0006464//cellular protein modification process	gi|567122516|ref|XP_006390647.1|/0/hypothetical protein EUTSA_v10018537mg [Eutrema salsugineum]
18014306	502	0.886667	3.97667	2.1651	Up	0.824395	EUTSA_v10029032mg	Eutrema salsugineum hypothetical protein (EUTSA_v10029032mg) mRNA, complete cds	K14488|1|6e-78|289|eus:EUTSA_v10029032mg|SAUR family protein	-	-	GO:0009725//response to hormone	gi|567162469|ref|XP_006396766.1|/2.78738e-77/hypothetical protein EUTSA_v10029032mg [Eutrema salsugineum]
18026540	741	1062.6	173.603	-2.61373	Down	0.955557	EUTSA_v10017461mg	Eutrema salsugineum hypothetical protein (EUTSA_v10017461mg) mRNA, complete cds	-	-	-	GO:0009746;GO:0034285	gi|567212107|ref|XP_006410531.1|/5.31325e-45/hypothetical protein EUTSA_v10017461mg [Eutrema salsugineum]
18014918	2201	9.53	4.58667	-1.05503	Down	0.84831	EUTSA_v10028507mg	Eutrema salsugineum hypothetical protein (EUTSA_v10028507mg) mRNA, complete cds	K08819|1|0.0|721|bvg:104897903|cyclin-dependent kinase 12/13 [EC:2.7.11.22 2.7.11.23]	-	GO:0004674//protein serine/threonine kinase activity;GO:0032559//adenyl ribonucleotide binding	GO:0006464//cellular protein modification process	gi|567163663|ref|XP_006397114.1|/0/hypothetical protein EUTSA_v10028507mg [Eutrema salsugineum]
18020991	1813	9.57	76.8767	3.00595	Up	0.960572	EUTSA_v10010287mg	Eutrema salsugineum hypothetical protein (EUTSA_v10010287mg) mRNA, complete cds	K08900|1|2e-158|560|jcu:105650331|mitochondrial chaperone BCS1	GO:0043231//intracellular membrane-bounded organelle	GO:0017111//nucleoside-triphosphatase activity;GO:0032559//adenyl ribonucleotide binding	-	gi|567188012|ref|XP_006403972.1|/0/hypothetical protein EUTSA_v10010287mg [Eutrema salsugineum]
18029261	799.29	142.273	59.6767	-1.25343	Down	0.921442	EUTSA_v10026475mg	Eutrema salsugineum hypothetical protein (EUTSA_v10026475mg) mRNA, complete cds	-	-	-	-	gi|567222244|ref|XP_006414751.1|/8.56748e-71/hypothetical protein EUTSA_v10026475mg [Eutrema salsugineum]
18020996	1515	0.263333	3.15667	3.58344	Up	0.840799	EUTSA_v10010466mg	Eutrema salsugineum hypothetical protein (EUTSA_v10010466mg) mRNA, complete cds	K08241|1|8e-75|281|vvi:100265009|jasmonate O-methyltransferase [EC:2.1.1.141]	GO:0044464	GO:0008168//methyltransferase activity	GO:0006631//fatty acid metabolic process;GO:0010038//response to metal ion	gi|567188025|ref|XP_006403976.1|/0/hypothetical protein EUTSA_v10010466mg [Eutrema salsugineum]
18993001	576	2.45	7.79333	1.66946	Up	0.877298	EUTSA_v10009812mg	Eutrema salsugineum hypothetical protein (EUTSA_v10009812mg) mRNA, complete cds	K09286|1|2e-21|102|tcc:TCM_005130|EREBP-like factor	GO:0043231//intracellular membrane-bounded organelle	GO:0003676//nucleic acid binding;GO:0001071//nucleic acid binding transcription factor activity	GO:0006351//transcription, DNA-templated	gi|567150029|ref|XP_006416528.1|/2.61095e-92/hypothetical protein EUTSA_v10009812mg [Eutrema salsugineum]
18992922	1169	12.1067	33.0367	1.44827	Up	0.919335	EUTSA_v10008827mg	Eutrema salsugineum hypothetical protein (EUTSA_v10008827mg) mRNA, complete cds	K04392|1|5e-100|365|brp:103835810|Ras-related C3 botulinum toxin substrate 1	GO:0031981//nuclear lumen;GO:0044444//cytoplasmic part;GO:0016020//membrane	GO:0019900//kinase binding;GO:0032561//guanyl ribonucleotide binding	GO:0009314//response to radiation;GO:0010118//stomatal movement;GO:0035556//intracellular signal transduction;GO:0007010//cytoskeleton organization;GO:0000904//cell morphogenesis involved in differentiation	gi|674871527|emb|CDY62937.1|/2.72821e-99/BnaA08g31150D [Brassica napus]
18012074	2104	11.03	24.84	1.17123	Up	0.903604	EUTSA_v10003755mg	Eutrema salsugineum hypothetical protein (EUTSA_v10003755mg) mRNA, complete cds	K14413|1|9e-93|342|atr:18431393|beta-1,3-galactosyltransferase [EC:2.4.1.-]	GO:0031224//intrinsic component of membrane;GO:0009536//plastid	GO:0030246//carbohydrate binding;GO:0035250//UDP-galactosyltransferase activity	GO:0006464//cellular protein modification process	gi|567137983|ref|XP_006394370.1|/0/hypothetical protein EUTSA_v10003755mg [Eutrema salsugineum]
18027964	3010	2.74667	7.73667	1.49403	Up	0.863592	EUTSA_v10016194mg	Eutrema salsugineum hypothetical protein (EUTSA_v10016194mg) mRNA, complete cds	K05387|1|0.0|1836|eus:EUTSA_v10016194mg|glutamate receptor, ionotropic, plant	GO:0031224//intrinsic component of membrane;GO:0043231//intracellular membrane-bounded organelle;GO:0030313//cell envelope	GO:0005488//binding;GO:0008066//glutamate receptor activity;GO:0005231//excitatory extracellular ligand-gated ion channel activity	GO:0009314//response to radiation;GO:0006810//transport;GO:0006875//cellular metal ion homeostasis	gi|567209941|ref|XP_006409956.1|/0/hypothetical protein EUTSA_v10016194mg [Eutrema salsugineum]
18024997	630	10.8067	5.39333	-1.00267	Down	0.850918	EUTSA_v10021701mg	Eutrema salsugineum hypothetical protein (EUTSA_v10021701mg) mRNA, complete cds	-	GO:0005622//intracellular	-	-	gi|567195450|ref|XP_006406007.1|/1.15847e-73/hypothetical protein EUTSA_v10021701mg [Eutrema salsugineum]
18015797	804	45.4833	107.553	1.24164	Up	0.920478	EUTSA_v10001753mg	Eutrema salsugineum hypothetical protein (EUTSA_v10001753mg) mRNA, complete cds	K13448|1|5e-134|477|eus:EUTSA_v10001753mg|calcium-binding protein CML	-	GO:0046872//metal ion binding	-	gi|567165295|ref|XP_006397493.1|/2.72486e-133/hypothetical protein EUTSA_v10001753mg [Eutrema salsugineum]
18021645	1525	2.68333	7.64667	1.5108	Up	0.863757	EUTSA_v10010381mg	Eutrema salsugineum hypothetical protein (EUTSA_v10010381mg) mRNA, complete cds	-	GO:0044464	-	-	gi|567187443|ref|XP_006403811.1|/0/hypothetical protein EUTSA_v10010381mg [Eutrema salsugineum]
18992635	1912	20.4867	51.8033	1.33836	Up	0.920403	EUTSA_v10007274mg	Eutrema salsugineum hypothetical protein (EUTSA_v10007274mg) mRNA, complete cds	K01051|1|1e-163|577|mdm:103430693|pectinesterase [EC:3.1.1.11]	GO:0005618//cell wall	GO:0030234//enzyme regulator activity	GO:0071555//cell wall organization	gi|567148552|ref|XP_006416115.1|/0/hypothetical protein EUTSA_v10007274mg [Eutrema salsugineum]
18011330	1067	29.2467	76.83	1.3934	Up	0.924297	EUTSA_v10011810mg	Eutrema salsugineum hypothetical protein (EUTSA_v10011810mg) mRNA, complete cds	K01870|1|4e-61|235|eus:EUTSA_v10003524mg|isoleucyl-tRNA synthetase [EC:6.1.1.5]	GO:0044464	-	GO:0006950//response to stress;GO:0009699//phenylpropanoid biosynthetic process	gi|567131349|ref|XP_006392671.1|/5.15073e-94/hypothetical protein EUTSA_v10011810mg [Eutrema salsugineum]
18994297	868	2.42333	6.81	1.49066	Up	0.851568	EUTSA_v10009016mg	Eutrema salsugineum hypothetical protein (EUTSA_v10009016mg) mRNA, complete cds	K05765|1|4e-11|69.3|fve:101301142|cofilin	GO:0043231//intracellular membrane-bounded organelle	GO:0001071//nucleic acid binding transcription factor activity	GO:0009725//response to hormone;GO:0006351//transcription, DNA-templated	gi|567155172|ref|XP_006417995.1|/1.28013e-78/hypothetical protein EUTSA_v10009016mg [Eutrema salsugineum]
18992412	1961	62.9333	127.873	1.02282	Up	0.909022	EUTSA_v10007453mg	Eutrema salsugineum hypothetical protein (EUTSA_v10007453mg) mRNA, complete cds	K15397|1|0.0|999|eus:EUTSA_v10007453mg|3-ketoacyl-CoA synthase [EC:2.3.1.199]	GO:0043231//intracellular membrane-bounded organelle	GO:0004312//fatty acid synthase activity	GO:0009314//response to radiation;GO:0006633//fatty acid biosynthetic process;GO:0000902//cell morphogenesis;GO:0007275//multicellular organism development;GO:0003006//developmental process involved in reproduction;GO:0006950//response to stress	gi|567147700|ref|XP_006415873.1|/0/hypothetical protein EUTSA_v10007453mg [Eutrema salsugineum]
18018033	222	19.3	63.5467	1.71922	Up	0.935148	EUTSA_v10015759mg	Eutrema salsugineum hypothetical protein (EUTSA_v10015759mg) mRNA, partial cds	-	GO:0044464	-	-	gi|567169765|ref|XP_006398760.1|/5.64026e-30/hypothetical protein EUTSA_v10015759mg, partial [Eutrema salsugineum]
18021301	530	3.75	14.1933	1.92025	Up	0.916532	EUTSA_v10010875mg	Eutrema salsugineum hypothetical protein (EUTSA_v10010875mg) mRNA, complete cds	-	GO:0044421	-	GO:0048869//cellular developmental process;GO:0009653//anatomical structure morphogenesis	gi|567188450|ref|XP_006404103.1|/7.86166e-23/hypothetical protein EUTSA_v10010875mg [Eutrema salsugineum]
18008505	1697	69.01	30.0433	-1.19976	Down	0.917123	EUTSA_v10018544mg	Eutrema salsugineum hypothetical protein (EUTSA_v10018544mg) mRNA, complete cds	K07375|1|0.0|849|eus:EUTSA_v10018544mg|tubulin beta	GO:0043234//protein complex;GO:0015630//microtubule cytoskeleton;GO:0030312//external encapsulating structure;GO:0009536//plastid;GO:0031090//organelle membrane	GO:0017111//nucleoside-triphosphatase activity;GO:0032561//guanyl ribonucleotide binding	GO:0009314//response to radiation;GO:0000902//cell morphogenesis;GO:0043623//cellular protein complex assembly;GO:0009207;GO:0007017//microtubule-based process	gi|567120961|ref|XP_006390273.1|/0/hypothetical protein EUTSA_v10018544mg [Eutrema salsugineum]
18019390	213	3.58667	10.15	1.50076	Up	0.883919	EUTSA_v10015981mg	Eutrema salsugineum hypothetical protein (EUTSA_v10015981mg) mRNA, complete cds	-	-	-	-	gi|567173242|ref|XP_006399774.1|/3.46761e-11/hypothetical protein EUTSA_v10015981mg [Eutrema salsugineum]
18010834	1714	8.31333	18.0333	1.11717	Up	0.891437	EUTSA_v10011463mg	Eutrema salsugineum hypothetical protein (EUTSA_v10011463mg) mRNA, complete cds	K11253|1|1e-09|65.9|pop:POPTR_0002s10030g|histone H3;K16189|2|3e-08|60.8|sbi:SORBI_01g013843|phytochrome-interacting factor 4;K12126|4|7e-08|59.7|rcu:RCOM_1343120|phytochrome-interacting factor 3	GO:0043231//intracellular membrane-bounded organelle	GO:0001071//nucleic acid binding transcription factor activity	GO:0006351//transcription, DNA-templated	gi|567132854|ref|XP_006393076.1|/0/hypothetical protein EUTSA_v10011463mg [Eutrema salsugineum]
18015638	2048	5.95	12.6467	1.0878	Up	0.872201	EUTSA_v10001383mg	Eutrema salsugineum hypothetical protein (EUTSA_v10001383mg) mRNA, complete cds	K09527|1|4e-19|97.4|egu:105045338|DnaJ homolog subfamily C member 7	GO:0043231//intracellular membrane-bounded organelle	GO:0005515//protein binding	GO:0044267//cellular protein metabolic process;GO:0050896//response to stimulus	gi|567166833|ref|XP_006397939.1|/0/hypothetical protein EUTSA_v10001383mg [Eutrema salsugineum]
18010537	889	13.6333	2.78333	-2.29225	Down	0.923871	EUTSA_v10011729mg	Eutrema salsugineum hypothetical protein (EUTSA_v10011729mg) mRNA, complete cds	K17285|1|2e-31|136|aly:ARALYDRAFT_330113|selenium-binding protein 1;K03452|2|7e-29|128|vvi:100250295|magnesium/proton exchanger;K11000|3|7e-28|124|bvg:104900835|callose synthase [EC:2.4.1.-];K17964|4|2e-27|123|gmx:100811379|leucine-rich PPR motif-containing protein, mitochondrial;K10683|5|8e-25|114|cic:CICLE_v10014038mg|BRCA1-associated RING domain protein 1	-	-	GO:0043412//macromolecule modification	gi|567134680|ref|XP_006393565.1|/3.34307e-138/hypothetical protein EUTSA_v10011729mg [Eutrema salsugineum]
18023388	489	5.96333	0.07	-6.41262	Down	0.944968	EUTSA_v10022203mg	Eutrema salsugineum hypothetical protein (EUTSA_v10022203mg) mRNA, complete cds	K10664|1|8e-16|83.2|dosa:Os05t0596500-01|E3 ubiquitin-protein ligase ATL6/9/15/31/42/55 [EC:2.3.2.27];K19038|3|2e-14|78.6|sly:101259348|E3 ubiquitin-protein ligase ATL41 [EC:2.3.2.27]	-	GO:0046914//transition metal ion binding	-	gi|567200604|ref|XP_006407471.1|/4.49102e-82/hypothetical protein EUTSA_v10022203mg [Eutrema salsugineum]
18993131	1244	7.06667	2.20333	-1.68134	Down	0.869802	EUTSA_v10008108mg	Eutrema salsugineum hypothetical protein (EUTSA_v10008108mg) mRNA, complete cds	-	-	-	-	gi|567150566|ref|XP_006416679.1|/1.22833e-153/hypothetical protein EUTSA_v10008108mg [Eutrema salsugineum]
18017968	699	368.817	155.443	-1.24652	Down	0.9226	EUTSA_v10015100mg	Eutrema salsugineum hypothetical protein (EUTSA_v10015100mg) mRNA, complete cds	-	GO:0044464	GO:0005488//binding	GO:0010476//gibberellin mediated signaling pathway;GO:0019725//cellular homeostasis	gi|567174127|ref|XP_006400040.1|/1.28776e-58/hypothetical protein EUTSA_v10015100mg [Eutrema salsugineum]
18026965	1174	27.37	61.6867	1.17236	Up	0.915329	EUTSA_v10016943mg	Eutrema salsugineum hypothetical protein (EUTSA_v10016943mg) mRNA, complete cds	K19329|1|2e-85|316|brp:103834281|WW domain-containing oxidoreductase	-	GO:0003824//catalytic activity	GO:0000904//cell morphogenesis involved in differentiation;GO:0008152//metabolic process	gi|567213673|ref|XP_006410941.1|/3.30683e-153/hypothetical protein EUTSA_v10016943mg [Eutrema salsugineum]
18020995	1299	4.03	21.5133	2.41638	Up	0.93866	EUTSA_v10010468mg	Eutrema salsugineum hypothetical protein (EUTSA_v10010468mg) mRNA, complete cds	K08241|1|1e-73|277|tcc:TCM_000324|jasmonate O-methyltransferase [EC:2.1.1.141]	GO:0044464	GO:0008168//methyltransferase activity	GO:0006631//fatty acid metabolic process;GO:0010038//response to metal ion	gi|567188022|ref|XP_006403975.1|/0/hypothetical protein EUTSA_v10010468mg [Eutrema salsugineum]
18993038	1158	64.0367	264.827	2.04808	Up	0.944758	EUTSA_v10010024mg	Eutrema salsugineum hypothetical protein (EUTSA_v10010024mg) mRNA, complete cds	-	-	-	-	gi|567150187|ref|XP_006416570.1|/0/hypothetical protein EUTSA_v10010024mg [Eutrema salsugineum]
18012129	2268	1.83	11.0833	2.59848	Up	0.926628	EUTSA_v10003696mg	Eutrema salsugineum hypothetical protein (EUTSA_v10003696mg) mRNA, complete cds	K04730|1|1e-82|308|pxb:103934695|interleukin-1 receptor-associated kinase 1 [EC:2.7.11.1];K04733|5|8e-69|262|jcu:105646253|interleukin-1 receptor-associated kinase 4 [EC:2.7.11.1]	GO:0044464	GO:0042802//identical protein binding;GO:0004672//protein kinase activity;GO:0032559//adenyl ribonucleotide binding	GO:0006464//cellular protein modification process	gi|567141026|ref|XP_006395237.1|/0/hypothetical protein EUTSA_v10003696mg [Eutrema salsugineum]
18009435	1281	2.47667	16.13	2.70327	Up	0.938727	EUTSA_v10018928mg	Eutrema salsugineum hypothetical protein (EUTSA_v10018928mg) mRNA, complete cds	K13248|1|2e-156|552|eus:EUTSA_v10018928mg|pyridoxal phosphate phosphatase PHOSPHO2 [EC:3.1.3.74]	GO:0044464	GO:0042578//phosphoric ester hydrolase activity;GO:0016462//pyrophosphatase activity	GO:0007165//signal transduction;GO:0051259//protein oligomerization;GO:0006796//phosphate-containing compound metabolic process;GO:0009267//cellular response to starvation	gi|567122328|ref|XP_006390603.1|/1.3684e-155/hypothetical protein EUTSA_v10018928mg [Eutrema salsugineum]
18009827	1608	7.92333	23.1567	1.54725	Up	0.917541	EUTSA_v10023545mg	Eutrema salsugineum hypothetical protein (EUTSA_v10023545mg) mRNA, complete cds	-	-	-	-	gi|567127096|ref|XP_006391717.1|/1.28095e-172/hypothetical protein EUTSA_v10023545mg [Eutrema salsugineum]
18029924	579	5.48333	12.11	1.14307	Up	0.873875	EUTSA_v10026592mg	Eutrema salsugineum hypothetical protein (EUTSA_v10026592mg) mRNA, complete cds	-	-	-	-	gi|567222388|ref|XP_006414823.1|/8.77274e-56/hypothetical protein EUTSA_v10026592mg [Eutrema salsugineum]
18020948	1102	67.38	31.43	-1.10018	Down	0.912609	EUTSA_v10010497mg	Eutrema salsugineum hypothetical protein (EUTSA_v10010497mg) mRNA, complete cds	K03098|1|2e-06|53.9|pxb:103955959|apolipoprotein D and lipocalin family protein	GO:0044436;GO:0009534//chloroplast thylakoid	-	GO:0006950//response to stress	gi|567189193|ref|XP_006404320.1|/0/hypothetical protein EUTSA_v10010497mg [Eutrema salsugineum]
18027817	857	16.4133	42.3933	1.36897	Up	0.919805	EUTSA_v10017048mg	Eutrema salsugineum hypothetical protein (EUTSA_v10017048mg) mRNA, complete cds	-	GO:0044464	GO:0046914//transition metal ion binding	-	gi|567215633|ref|XP_006411453.1|/6.05239e-158/hypothetical protein EUTSA_v10017048mg [Eutrema salsugineum]
18010729	345	6.26	16.6567	1.41187	Up	0.903424	EUTSA_v10011983mg	Eutrema salsugineum hypothetical protein (EUTSA_v10011983mg) mRNA, complete cds	K03575|1|1e-18|92.0|rcu:RCOM_1211520|A/G-specific adenine glycosylase [EC:3.2.2.-];K13258|2|1e-18|91.7|gmx:547489|2-hydroxyisoflavanone dehydratase [EC:4.2.1.105];K17872|3|1e-15|82.0|sita:101767448|NADH:ubiquinone reductase (non-electrogenic) [EC:1.6.5.9];K14493|4|9e-12|68.9|eus:EUTSA_v10004511mg|gibberellin receptor GID1 [EC:3.-.-.-]	-	GO:0003824//catalytic activity	-	gi|567134735|ref|XP_006393579.1|/6.97015e-60/hypothetical protein EUTSA_v10011983mg [Eutrema salsugineum]
18009099	1287	16.64	40.3267	1.27708	Up	0.915927	EUTSA_v10018918mg	Eutrema salsugineum hypothetical protein (EUTSA_v10018918mg) mRNA, complete cds	-	-	-	-	gi|567124290|ref|XP_006391140.1|/1.42905e-144/hypothetical protein EUTSA_v10018918mg [Eutrema salsugineum]
18016302	3165	3.71667	7.74667	1.05957	Up	0.828207	EUTSA_v10001165mg	Eutrema salsugineum hypothetical protein (EUTSA_v10001165mg) mRNA, partial cds	K16225|1|0.0|1155|aly:ARALYDRAFT_683517|probable WRKY transcription factor 52	GO:0031090//organelle membrane	GO:0005488//binding	GO:0012501//programmed cell death;GO:0006952//defense response;GO:0051707//response to other organism;GO:0033554//cellular response to stress;GO:0008152//metabolic process	gi|567167752|ref|XP_006398185.1|/0/hypothetical protein EUTSA_v10001165mg, partial [Eutrema salsugineum]
18023864	1390	11.2233	3.40333	-1.72148	Down	0.902692	EUTSA_v10020972mg	Eutrema salsugineum hypothetical protein (EUTSA_v10020972mg) mRNA, complete cds	K01728|1|0.0|739|eus:EUTSA_v10020972mg|pectate lyase [EC:4.2.2.2]	-	GO:0016837	-	gi|567201314|ref|XP_006407667.1|/0/hypothetical protein EUTSA_v10020972mg [Eutrema salsugineum]
18015988	287	47.41	138.43	1.54589	Up	0.930716	EUTSA_v10001093mg	Eutrema salsugineum hypothetical protein (EUTSA_v10001093mg) mRNA, complete cds	-	-	-	-	gi|567168254|ref|XP_006398325.1|/3.47249e-19/hypothetical protein EUTSA_v10001093mg [Eutrema salsugineum]
18027497	1603.71	304.767	66.4467	-2.19744	Down	0.945984	EUTSA_v10016642mg	Eutrema salsugineum hypothetical protein (EUTSA_v10016642mg) mRNA, complete cds	K19044|1|3e-123|442|obr:102716869|E3 ubiquitin-protein ligase XBAT32/33 [EC:2.3.2.27]	-	GO:0005488//binding;GO:0005488//binding	-	gi|567209806|ref|XP_006409920.1|/0/hypothetical protein EUTSA_v10016642mg [Eutrema salsugineum]
18007960	490	3.15667	8.01333	1.344	Up	0.857778	EUTSA_v10019411mg	Eutrema salsugineum hypothetical protein (EUTSA_v10019411mg) mRNA, complete cds	-	-	GO:0016741;GO:0046914//transition metal ion binding	GO:0006730//one-carbon metabolic process	gi|567120343|ref|XP_006390107.1|/5.21039e-30/hypothetical protein EUTSA_v10018241mg [Eutrema salsugineum]
18012832	1701	6.82	47.6233	2.80382	Up	0.951918	EUTSA_v10004164mg	Eutrema salsugineum hypothetical protein (EUTSA_v10004164mg) mRNA, complete cds	K07192|1|0.0|805|eus:EUTSA_v10004164mg|flotillin	GO:0031090//organelle membrane;GO:0043231//intracellular membrane-bounded organelle	-	-	gi|567139396|ref|XP_006394772.1|/0/hypothetical protein EUTSA_v10004164mg [Eutrema salsugineum]
18016309	1414	27.73	89.0933	1.68387	Up	0.935903	EUTSA_v10000914mg	Eutrema salsugineum hypothetical protein (EUTSA_v10000914mg) mRNA, complete cds	K00654|1|4e-15|83.6|pda:103698677|serine palmitoyltransferase [EC:2.3.1.50]	GO:0005618//cell wall	GO:0016788//hydrolase activity, acting on ester bonds	GO:0006996//organelle organization	gi|567167797|ref|XP_006398195.1|/0/hypothetical protein EUTSA_v10000914mg [Eutrema salsugineum]
18992216	679	5.23333	21.55	2.04189	Up	0.9318	EUTSA_v10009080mg	Eutrema salsugineum hypothetical protein (EUTSA_v10009080mg) mRNA, complete cds	K03676|1|2e-23|109|mdm:103446366|glutaredoxin 3	-	GO:0005488//binding	GO:0007165//signal transduction;GO:0010033//response to organic substance	gi|567146913|ref|XP_006415650.1|/1.81538e-54/hypothetical protein EUTSA_v10009080mg [Eutrema salsugineum]
18020510	747	1.71	6.08	1.83007	Up	0.861395	EUTSA_v10003353mg	Eutrema salsugineum hypothetical protein (EUTSA_v10003353mg) mRNA, complete cds	K13422|1|1e-06|53.9|brp:103827867|transcription factor MYC2	GO:0043231//intracellular membrane-bounded organelle	GO:0001071//nucleic acid binding transcription factor activity	GO:0006351//transcription, DNA-templated	gi|567185337|ref|XP_006403210.1|/8.47753e-131/hypothetical protein EUTSA_v10003353mg [Eutrema salsugineum]
18016402	1115.27	158.85	75.6867	-1.06955	Down	0.913984	EUTSA_v10014293mg	Eutrema salsugineum hypothetical protein (EUTSA_v10014293mg) mRNA, complete cds	K12893|1|2e-118|414|brp:103857154|splicing factor, arginine/serine-rich 4/5/6	-	GO:0005488//binding;GO:0005488//binding;GO:0005488//binding;GO:0005488//binding;GO:0005488//binding	-	gi|674893947|emb|CDY38892.1|/3.47796e-115/BnaA03g12870D [Brassica napus]
18992286	150	33.43	86.1567	1.36582	Up	0.924117	EUTSA_v10009846mg	Eutrema salsugineum hypothetical protein (EUTSA_v10009846mg) mRNA, complete cds	K01537|1|7e-20|95.9|brp:103835369|Ca2+-transporting ATPase [EC:3.6.3.8]	GO:0009532//plastid stroma;GO:0031224//intrinsic component of membrane;GO:0009528//plastid inner membrane	GO:0046914//transition metal ion binding;GO:0005515//protein binding;GO:0019829//cation-transporting ATPase activity;GO:0046873//metal ion transmembrane transporter activity;GO:0005261//cation channel activity;GO:0032559//adenyl ribonucleotide binding;GO:0016836//hydro-lyase activity	GO:0006816//calcium ion transport;GO:0009206	gi|685347987|ref|XP_009109773.1|/4.4366e-19/PREDICTED: calcium-transporting ATPase 1, chloroplastic [Brassica rapa]
18012680	3684	6.40667	2.64667	-1.2754	Down	0.82935	EUTSA_v10003533mg	Eutrema salsugineum hypothetical protein (EUTSA_v10003533mg) mRNA, complete cds	K02964|1|2e-18|95.9|mdm:103432514|small subunit ribosomal protein S18e;K10901|2|6e-08|61.2|obr:102722489|bloom syndrome protein [EC:3.6.4.12]	-	GO:0005488//binding	-	gi|567143444|ref|XP_006395890.1|/0/hypothetical protein EUTSA_v10003533mg [Eutrema salsugineum]
18029795	204	91.57	212.987	1.21782	Up	0.921195	EUTSA_v10027389mg	Eutrema salsugineum hypothetical protein (EUTSA_v10027389mg) mRNA, complete cds	-	GO:0044464	-	-	gi|567218836|ref|XP_006413047.1|/1.97222e-30/hypothetical protein EUTSA_v10027389mg [Eutrema salsugineum]
18024101	1493	8.32667	28.79	1.78976	Up	0.929991	EUTSA_v10020898mg	Eutrema salsugineum hypothetical protein (EUTSA_v10020898mg) mRNA, complete cds	K10960|1|2e-20|101|atr:18422248|geranylgeranyl reductase [EC:1.3.1.83];K01188|2|2e-18|94.7|aly:ARALYDRAFT_316517|beta-glucosidase [EC:3.2.1.21];K00679|3|2e-18|94.4|cic:CICLE_v10027727mg|phospholipid:diacylglycerol acyltransferase [EC:2.3.1.158];K01206|4|5e-16|86.7|cic:CICLE_v10031741mg|alpha-L-fucosidase [EC:3.2.1.51]	GO:0005840//ribosome;GO:0009526//plastid envelope;GO:0042579//microbody;GO:0005576//extracellular region	GO:0016787//hydrolase activity	GO:0006952//defense response;GO:0051707//response to other organism;GO:0019759	gi|567199354|ref|XP_006407109.1|/0/hypothetical protein EUTSA_v10020898mg [Eutrema salsugineum]
18026422	1579	3.36	0.526667	-2.6735	Down	0.820218	EUTSA_v10016778mg	Eutrema salsugineum hypothetical protein (EUTSA_v10016778mg) mRNA, complete cds	K15601|1|6e-06|53.1|bvg:104900526|lysine-specific demethylase 3 [EC:1.14.11.-]	GO:0016020//membrane;GO:0030312//external encapsulating structure;GO:0009536//plastid	GO:0032559//adenyl ribonucleotide binding	GO:0048827//phyllome development	gi|567213203|ref|XP_006410817.1|/1.03847e-118/hypothetical protein EUTSA_v10016778mg [Eutrema salsugineum]
18009926	1582	0.526667	4.05	2.94296	Up	0.856254	EUTSA_v10023578mg	Eutrema salsugineum hypothetical protein (EUTSA_v10023578mg) mRNA, complete cds	K07192|1|0.0|549|eus:EUTSA_v10004111mg|flotillin	GO:0031090//organelle membrane;GO:0043231//intracellular membrane-bounded organelle	-	-	gi|567136947|ref|XP_006394101.1|/0/hypothetical protein EUTSA_v10004111mg [Eutrema salsugineum]
18016645	1731.98	46.46	21.16	-1.13465	Down	0.911271	EUTSA_v10013669mg	Eutrema salsugineum hypothetical protein (EUTSA_v10013669mg) mRNA, complete cds	K07198|1|7e-147|521|fve:101302058|5'-AMP-activated protein kinase, catalytic alpha subunit [EC:2.7.11.11]	-	GO:0004672//protein kinase activity;GO:0032559//adenyl ribonucleotide binding;GO:0004674//protein serine/threonine kinase activity;GO:0032559//adenyl ribonucleotide binding	GO:0006464//cellular protein modification process;GO:0023052//signaling;GO:0006464//cellular protein modification process;GO:0023052//signaling	gi|567178043|ref|XP_006401186.1|/0/hypothetical protein EUTSA_v10013669mg [Eutrema salsugineum]
18994158	408	5.5	32.3433	2.55596	Up	0.944489	EUTSA_v10009119mg	Eutrema salsugineum hypothetical protein (EUTSA_v10009119mg) mRNA, complete cds	-	-	-	-	gi|567154651|ref|XP_006417839.1|/8.28334e-42/hypothetical protein EUTSA_v10009119mg [Eutrema salsugineum]
18992226	2339	28.8933	65.05	1.17081	Up	0.915635	EUTSA_v10007105mg	Eutrema salsugineum hypothetical protein (EUTSA_v10007105mg) mRNA, complete cds	K07119|1|1e-31|139|egr:104455448|uncharacterized protein	-	-	GO:0006952//defense response;GO:0033554//cellular response to stress;GO:0006970//response to osmotic stress;GO:0009696//salicylic acid metabolic process	gi|567146960|ref|XP_006415663.1|/0/hypothetical protein EUTSA_v10007105mg [Eutrema salsugineum]
18014595	966	25.6367	251.913	3.29665	Up	0.965422	EUTSA_v10029426mg	Eutrema salsugineum hypothetical protein (EUTSA_v10029426mg) mRNA, complete cds	K14299|1|1e-13|77.8|mdm:103418195|nucleoporin SEH1	GO:0005618//cell wall	-	GO:0009725//response to hormone	gi|567164112|ref|XP_006397243.1|/9.98293e-171/hypothetical protein EUTSA_v10029426mg [Eutrema salsugineum]
18007835	1534	7.15333	23.5167	1.717	Up	0.925507	EUTSA_v10018686mg	Eutrema salsugineum hypothetical protein (EUTSA_v10018686mg) mRNA, complete cds	K00737|1|0.0|825|eus:EUTSA_v10018686mg|beta-1,4-mannosyl-glycoprotein beta-1,4-N-acetylglucosaminyltransferase [EC:2.4.1.144]	GO:0044464	GO:0008375//acetylglucosaminyltransferase activity	GO:0006486//protein glycosylation	gi|567124534|ref|XP_006391206.1|/0/hypothetical protein EUTSA_v10018686mg [Eutrema salsugineum]
18009250	647	10.39	29.2633	1.4939	Up	0.918894	EUTSA_v10019360mg	Eutrema salsugineum hypothetical protein (EUTSA_v10019360mg) mRNA, complete cds	-	-	-	-	gi|567125806|ref|XP_006391550.1|/2.54782e-31/hypothetical protein EUTSA_v10019360mg [Eutrema salsugineum]
18993804	1122	5.49	1.47667	-1.89446	Down	0.852666	EUTSA_v10007956mg	Eutrema salsugineum hypothetical protein (EUTSA_v10007956mg) mRNA, complete cds	-	GO:0044424	GO:0005488//binding;GO:0004721//phosphoprotein phosphatase activity	GO:0009642//response to light intensity;GO:0010118//stomatal movement;GO:0009725//response to hormone;GO:0072387//flavin adenine dinucleotide metabolic process;GO:0030865//cortical cytoskeleton organization;GO:0007127//meiosis I;GO:0009657//plastid organization;GO:0010467//gene expression	gi|567153215|ref|XP_006417428.1|/0/hypothetical protein EUTSA_v10007956mg [Eutrema salsugineum]
18992021	1841	13.81	32.0433	1.21431	Up	0.910464	EUTSA_v10007308mg	Eutrema salsugineum hypothetical protein (EUTSA_v10007308mg) mRNA, complete cds	-	GO:0044464	GO:0050662//coenzyme binding;GO:0003824//catalytic activity	GO:0008152//metabolic process	gi|567146123|ref|XP_006415430.1|/0/hypothetical protein EUTSA_v10007308mg [Eutrema salsugineum]
18994299	1239	2.95667	9.41333	1.67073	Up	0.89075	EUTSA_v10007799mg	Eutrema salsugineum hypothetical protein (EUTSA_v10007799mg) mRNA, complete cds	K00517|1|1e-44|181|crb:CARUB_v10017405mg|	GO:0043231//intracellular membrane-bounded organelle	GO:0005515//protein binding	GO:0009725//response to hormone;GO:0000302//response to reactive oxygen species;GO:0048229//gametophyte development;GO:0006970//response to osmotic stress	gi|567155179|ref|XP_006417997.1|/0/hypothetical protein EUTSA_v10007799mg [Eutrema salsugineum]
18027733	706	2.30667	175.69	6.25108	Up	0.997018	EUTSA_v10017397mg	Eutrema salsugineum hypothetical protein (EUTSA_v10017397mg) mRNA, complete cds	-	-	-	-	gi|567215406|ref|XP_006411391.1|/7.99649e-72/hypothetical protein EUTSA_v10017397mg [Eutrema salsugineum]
18028113	1317	114.623	485.777	2.08339	Up	0.945565	EUTSA_v10017972mg	Eutrema salsugineum hypothetical protein (EUTSA_v10017972mg) mRNA, complete cds	-	-	-	GO:0042742//defense response to bacterium;GO:0010033//response to organic substance	gi|567214839|ref|XP_006411244.1|/0/hypothetical protein EUTSA_v10017972mg [Eutrema salsugineum]
18011991	1940	20.2267	8.60667	-1.23273	Down	0.901324	EUTSA_v10003902mg	Eutrema salsugineum hypothetical protein (EUTSA_v10003902mg) mRNA, complete cds	K00705|1|0.0|1136|eus:EUTSA_v10003902mg|4-alpha-glucanotransferase [EC:2.4.1.25]	GO:0009536//plastid	GO:0043167//ion binding;GO:0004133//glycogen debranching enzyme activity	GO:0005982//starch metabolic process	gi|567136951|ref|XP_006394102.1|/0/hypothetical protein EUTSA_v10003902mg [Eutrema salsugineum]
18012295	1818.23	1992.02	738.923	-1.43074	Down	0.928646	EUTSA_v10003945mg	Eutrema salsugineum hypothetical protein (EUTSA_v10003945mg) mRNA, complete cds	K01237|1|0.0|1059|eus:EUTSA_v10002470mg|myrosinase [EC:3.2.1.147]	GO:0043231//intracellular membrane-bounded organelle;GO:0043231//intracellular membrane-bounded organelle	GO:0004553//hydrolase activity, hydrolyzing O-glycosyl compounds;GO:0043169//cation binding;GO:0004553//hydrolase activity, hydrolyzing O-glycosyl compounds;GO:0043169//cation binding	GO:0044238//primary metabolic process;GO:0044238//primary metabolic process	gi|567139660|ref|XP_006394848.1|/0/hypothetical protein EUTSA_v10003945mg [Eutrema salsugineum]
18009262	2898	6.59	54.13	3.03808	Up	0.95948	EUTSA_v10018089mg	Eutrema salsugineum hypothetical protein (EUTSA_v10018089mg) mRNA, complete cds	K00454|1|0.0|1809|eus:EUTSA_v10018089mg|lipoxygenase [EC:1.13.11.12]	GO:0009536//plastid	GO:0046914//transition metal ion binding;GO:0016702//oxidoreductase activity, acting on single donors with incorporation of molecular oxygen, incorporation of two atoms of oxygen	GO:0009642//response to light intensity;GO:0051707//response to other organism;GO:0006633//fatty acid biosynthetic process;GO:0009694//jasmonic acid metabolic process;GO:0009719;GO:0048229//gametophyte development;GO:0042221//response to chemical;GO:0003006//developmental process involved in reproduction;GO:0009900;GO:0006950//response to stress	gi|567122519|ref|XP_006390648.1|/0/hypothetical protein EUTSA_v10018089mg [Eutrema salsugineum]
18027480	1029	12.13	4.77	-1.34652	Down	0.887028	EUTSA_v10017086mg	Eutrema salsugineum hypothetical protein (EUTSA_v10017086mg) mRNA, complete cds	-	-	-	GO:0030001//metal ion transport	gi|567209726|ref|XP_006409899.1|/2.93667e-99/hypothetical protein EUTSA_v10017086mg [Eutrema salsugineum]
18013134	1730	19.2433	40.8167	1.0848	Up	0.907108	EUTSA_v10004123mg	Eutrema salsugineum hypothetical protein (EUTSA_v10004123mg) mRNA, complete cds	-	GO:0043231//intracellular membrane-bounded organelle;GO:0043231//intracellular membrane-bounded organelle	-	-	gi|567138315|ref|XP_006394466.1|/0/hypothetical protein EUTSA_v10004123mg [Eutrema salsugineum]
18023246	1900	14.4467	49.8733	1.78753	Up	0.934841	EUTSA_v10020679mg	Eutrema salsugineum hypothetical protein (EUTSA_v10020679mg) mRNA, complete cds	-	GO:0043231//intracellular membrane-bounded organelle	-	GO:0009987//cellular process	gi|567200425|ref|XP_006407421.1|/0/hypothetical protein EUTSA_v10020679mg [Eutrema salsugineum]
18017084	961	82.04	15.93	-2.36458	Down	0.948181	EUTSA_v10014670mg	Eutrema salsugineum hypothetical protein (EUTSA_v10014670mg) mRNA, complete cds	K11426|1|4e-25|115|sly:101250545|SET and MYND domain-containing protein;K19476|3|6e-13|75.5|mdm:103418875|vacuolar protein sorting-associated protein IST1	GO:0005618//cell wall;GO:0043231//intracellular membrane-bounded organelle;GO:0005576//extracellular region	GO:0046914//transition metal ion binding;GO:0016623	GO:0006950//response to stress	gi|567176075|ref|XP_006400624.1|/4.5175e-107/hypothetical protein EUTSA_v10014670mg [Eutrema salsugineum]
18011321	335	8.48333	3.10667	-1.44926	Down	0.868749	EUTSA_v10012403mg	Eutrema salsugineum hypothetical protein (EUTSA_v10012403mg) mRNA, complete cds	-	GO:0043231//intracellular membrane-bounded organelle;GO:0016020//membrane	-	-	gi|567134207|ref|XP_006393437.1|/7.33534e-38/hypothetical protein EUTSA_v10012403mg [Eutrema salsugineum]
18029097	666	25.9933	11.6167	-1.16195	Down	0.904015	EUTSA_v10027578mg	Eutrema salsugineum hypothetical protein (EUTSA_v10027578mg) mRNA, complete cds	-	-	-	-	gi|567217164|ref|XP_006412211.1|/2.4267e-112/hypothetical protein EUTSA_v10027578mg [Eutrema salsugineum]
18019925	579	6.04667	1.4	-2.11071	Down	0.873091	EUTSA_v10006250mg	Eutrema salsugineum hypothetical protein (EUTSA_v10006250mg) mRNA, complete cds	-	GO:0009536//plastid	-	-	gi|567184319|ref|XP_006402948.1|/8.19589e-110/hypothetical protein EUTSA_v10006250mg [Eutrema salsugineum]
18028637	1685.82	4.21	18.05	2.10011	Up	0.929102	EUTSA_v10024978mg	Eutrema salsugineum hypothetical protein (EUTSA_v10024978mg) mRNA, complete cds	K03327|1|0.0|964|eus:EUTSA_v10024978mg|multidrug resistance protein, MATE family	GO:0044464;GO:0044464;GO:0044464	GO:0015291//secondary active transmembrane transporter activity;GO:0015291//secondary active transmembrane transporter activity;GO:0015291//secondary active transmembrane transporter activity	GO:0015893//drug transport;GO:0015893//drug transport;GO:0015893//drug transport	gi|567220166|ref|XP_006413712.1|/0/hypothetical protein EUTSA_v10024978mg [Eutrema salsugineum]
18028539	2142	2.83667	8.69667	1.61627	Up	0.883157	EUTSA_v10027359mg	Eutrema salsugineum hypothetical protein (EUTSA_v10027359mg) mRNA, partial cds	K18443|1|1e-101|371|rcu:RCOM_0732470|golgi-specific brefeldin A-resistance guanine nucleotide exchange factor 1;K11267|2|2e-29|131|mtr:MTR_091s0011|sister chromatid cohesion protein PDS5;K13199|3|1e-20|102|mtr:MTR_7g081660|plasminogen activator inhibitor 1 RNA-binding protein	GO:0005618//cell wall	GO:0005515//protein binding;GO:0004175//endopeptidase activity	GO:0019538//protein metabolic process;GO:0044092//negative regulation of molecular function	gi|567220246|ref|XP_006413752.1|/0/hypothetical protein EUTSA_v10027359mg, partial [Eutrema salsugineum]
18992743	491	3.51	8.02333	1.19273	Up	0.845701	EUTSA_v100092320mg	Eutrema salsugineum hypothetical protein (EUTSA_v100092320mg) mRNA, complete cds	K00889|1|8e-34|87.8|brp:103835719|1-phosphatidylinositol-4-phosphate 5-kinase [EC:2.7.1.68]	-	GO:0016740//transferase activity	-	gi|567149001|ref|XP_006416242.1|/9.17589e-35/hypothetical protein EUTSA_v100092320mg [Eutrema salsugineum]
18992394	765	302.287	64.95	-2.21852	Down	0.946089	EUTSA_v10009029mg	Eutrema salsugineum hypothetical protein (EUTSA_v10009029mg) mRNA, complete cds	-	-	-	-	gi|567147637|ref|XP_006415855.1|/2.36037e-75/hypothetical protein EUTSA_v10009029mg [Eutrema salsugineum]
18992520	1419	16.5133	5.53667	-1.57654	Down	0.91287	EUTSA_v10007811mg	Eutrema salsugineum hypothetical protein (EUTSA_v10007811mg) mRNA, complete cds	-	-	-	-	gi|567148124|ref|XP_006415990.1|/0/hypothetical protein EUTSA_v10007811mg [Eutrema salsugineum]
18023424	1577.12	14.98	6.69	-1.16296	Down	0.886617	EUTSA_v10020745mg	Eutrema salsugineum hypothetical protein (EUTSA_v10020745mg) mRNA, complete cds	K13126|1|2e-15|84.7|fve:101312606|polyadenylate-binding protein;K13459|2|3e-07|57.8|tcc:TCM_028306|disease resistance protein RPS2	-	GO:0001071//nucleic acid binding transcription factor activity;GO:0001071//nucleic acid binding transcription factor activity	GO:0048229//gametophyte development;GO:0048229//gametophyte development	gi|567200941|ref|XP_006407562.1|/0/hypothetical protein EUTSA_v10020745mg [Eutrema salsugineum]
18020298	381	1.2	10.0867	3.07134	Up	0.932562	EUTSA_v10006331mg	Eutrema salsugineum hypothetical protein (EUTSA_v10006331mg) mRNA, complete cds	K03676|1|7e-54|208|eus:EUTSA_v10006331mg|glutaredoxin 3	GO:0044464	GO:0015036//disulfide oxidoreductase activity	GO:0019725//cellular homeostasis	gi|567182201|ref|XP_006402322.1|/4.81131e-53/hypothetical protein EUTSA_v10006331mg [Eutrema salsugineum]
18021418	285	85.5167	33.8233	-1.33819	Down	0.923183	EUTSA_v10011089mg	Eutrema salsugineum hypothetical protein (EUTSA_v10011089mg) mRNA, partial cds	K02707|1|5e-49|192|eus:EUTSA_v10011089mg|photosystem II cytochrome b559 subunit alpha	GO:0009523//photosystem II;GO:0031224//intrinsic component of membrane;GO:0009534//chloroplast thylakoid	GO:0005506//iron ion binding	GO:0051234//establishment of localization;GO:0009765//photosynthesis, light harvesting;GO:0022900//electron transport chain	gi|567189779|ref|XP_006404486.1|/3.56028e-48/hypothetical protein EUTSA_v10011089mg, partial [Eutrema salsugineum]
18019214	798	2.57	6.47667	1.33348	Up	0.835261	EUTSA_v10014772mg	Eutrema salsugineum hypothetical protein (EUTSA_v10014772mg) mRNA, complete cds	K03239|1|2e-14|79.7|ath:AT1G53900|translation initiation factor eIF-2B subunit alpha	-	-	-	gi|567169061|ref|XP_006398550.1|/9.88273e-104/hypothetical protein EUTSA_v10014772mg [Eutrema salsugineum]
18028658	981	12.0633	4.33333	-1.47708	Down	0.892446	EUTSA_v10026221mg	Eutrema salsugineum hypothetical protein (EUTSA_v10026221mg) mRNA, complete cds	K15688|1|4e-06|52.8|crb:CARUB_v10020547mg|E3 ubiquitin-protein ligase MUL1 [EC:2.3.2.27]	-	GO:0046914//transition metal ion binding	-	gi|567220096|ref|XP_006413677.1|/8.78868e-106/hypothetical protein EUTSA_v10026221mg [Eutrema salsugineum]
18027528	1437	3.73667	10.6433	1.51013	Up	0.887745	EUTSA_v10016652mg	Eutrema salsugineum hypothetical protein (EUTSA_v10016652mg) mRNA, complete cds	K14993|1|5e-90|332|atr:18433541|solute carrier family 38 (sodium-coupled neutral amino acid transporter), member 6;K14207|2|4e-86|319|atr:18433967|solute carrier family 38 (sodium-coupled neutral amino acid transporter), member 2	GO:0031090//organelle membrane	-	GO:0015837//amine transport	gi|567215063|ref|XP_006411299.1|/0/hypothetical protein EUTSA_v10016652mg [Eutrema salsugineum]
18027175	1700	8	25.5	1.67243	Up	0.925866	EUTSA_v10016589mg	Eutrema salsugineum hypothetical protein (EUTSA_v10016589mg) mRNA, complete cds	K00827|1|0.0|941|eus:EUTSA_v10016589mg|alanine-glyoxylate transaminase / (R)-3-amino-2-methylpropionate-pyruvate transaminase [EC:2.6.1.44 2.6.1.40]	-	GO:0048037//cofactor binding;GO:0008483//transaminase activity	-	gi|567214105|ref|XP_006411052.1|/0/hypothetical protein EUTSA_v10016589mg [Eutrema salsugineum]
18992619	1395	1.47667	5.94333	2.00893	Up	0.868181	EUTSA_v10007569mg	Eutrema salsugineum hypothetical protein (EUTSA_v10007569mg) mRNA, complete cds	K07393|1|4e-36|153|zma:103645645|putative glutathione S-transferase	GO:0044464	-	-	gi|567148485|ref|XP_006416095.1|/0/hypothetical protein EUTSA_v10007569mg [Eutrema salsugineum]
18020880	529	5.27	13.0433	1.30744	Up	0.888538	EUTSA_v10010864mg	Eutrema salsugineum hypothetical protein (EUTSA_v10010864mg) mRNA, complete cds	-	-	-	-	gi|567189364|ref|XP_006404371.1|/7.16597e-34/hypothetical protein EUTSA_v10010864mg [Eutrema salsugineum]
18030966	399	14.9067	0.156667	-6.57212	Down	0.982984	EUTSA_v10027310mg	Eutrema salsugineum hypothetical protein (EUTSA_v10027310mg) mRNA, complete cds	K07385|1|9e-12|68.9|ath:AT3G25830|1,8-cineole synthase [EC:4.2.3.108];K12467|3|9e-12|68.9|ath:AT3G25810|myrcene/ocimene synthase [EC:4.2.3.15]	-	GO:0005488//binding;GO:0009975//cyclase activity;GO:0010334//sesquiterpene synthase activity	GO:0016098//monoterpenoid metabolic process;GO:0009719;GO:0006950//response to stress;GO:0051707//response to other organism;GO:0006714//sesquiterpenoid metabolic process;GO:0043692	gi|567221362|ref|XP_006414310.1|/1.66506e-74/hypothetical protein EUTSA_v10027310mg [Eutrema salsugineum]
18014513	1520	12.0333	4.77	-1.33498	Down	0.885892	EUTSA_v10028681mg	Eutrema salsugineum hypothetical protein (EUTSA_v10028681mg) mRNA, complete cds	K01365|1|4e-93|342|rcu:RCOM_1152900|cathepsin L [EC:3.4.22.15];K16290|3|7e-87|322|smo:SELMODRAFT_184826|xylem cysteine proteinase [EC:3.4.22.-];K16292|5|2e-85|317|smo:SELMODRAFT_428615|KDEL-tailed cysteine endopeptidase [EC:3.4.22.-]	GO:0030312//external encapsulating structure	GO:0004175//endopeptidase activity	GO:0019538//protein metabolic process	gi|567162999|ref|XP_006396922.1|/0/hypothetical protein EUTSA_v10028681mg [Eutrema salsugineum]
18020512	2675	1.78667	5.06333	1.50282	Up	0.817303	EUTSA_v10003150mg	Eutrema salsugineum hypothetical protein (EUTSA_v10003150mg) mRNA, complete cds	-	GO:0043231//intracellular membrane-bounded organelle;GO:0043231//intracellular membrane-bounded organelle;GO:0043231//intracellular membrane-bounded organelle	GO:0046872//metal ion binding;GO:0003676//nucleic acid binding;GO:0046872//metal ion binding;GO:0003676//nucleic acid binding;GO:0046872//metal ion binding;GO:0003676//nucleic acid binding	GO:0006351//transcription, DNA-templated;GO:0006351//transcription, DNA-templated;GO:0006351//transcription, DNA-templated	gi|567185347|ref|XP_006403213.1|/0/hypothetical protein EUTSA_v10003150mg [Eutrema salsugineum]
18014618	724	7.42333	16.7267	1.17201	Up	0.891833	EUTSA_v10029036mg	Eutrema salsugineum hypothetical protein (EUTSA_v10029036mg) mRNA, complete cds	K02883|1|6e-30|131|zma:103646289|large subunit ribosomal protein L18e;K11855|2|1e-20|100|bvg:104906049|ubiquitin carboxyl-terminal hydrolase 36/42 [EC:3.4.19.12];K05747|3|6e-11|68.2|gmx:102666577|Wiskott-Aldrich syndrome protein	-	-	GO:0010876//lipid localization;GO:0009814//defense response, incompatible interaction	gi|567162417|ref|XP_006396751.1|/1.09736e-55/hypothetical protein EUTSA_v10029036mg [Eutrema salsugineum]
18023397	1845	14.6933	6.70333	-1.13221	Down	0.883755	EUTSA_v10021161mg	Eutrema salsugineum hypothetical protein (EUTSA_v10021161mg) mRNA, complete cds	K09286|1|2e-154|546|eus:EUTSA_v10021161mg|EREBP-like factor	GO:0043231//intracellular membrane-bounded organelle	GO:0005488//binding;GO:0001071//nucleic acid binding transcription factor activity	GO:0009411//response to UV;GO:0000302//response to reactive oxygen species;GO:0009408//response to heat;GO:0006351//transcription, DNA-templated	gi|157072492|gb|ABV08790.1|/1.21073e-153/DREB2B [Eutrema halophilum]
18992677	1654	7.26	15.42	1.08676	Up	0.882679	EUTSA_v10007369mg	Eutrema salsugineum hypothetical protein (EUTSA_v10007369mg) mRNA, complete cds	K13126|1|5e-13|76.6|fve:101312606|polyadenylate-binding protein;K13459|2|1e-09|65.5|tcc:TCM_028306|disease resistance protein RPS2;K02437|3|3e-06|54.3|pxb:103941124|glycine cleavage system H protein	-	GO:0003676//nucleic acid binding;GO:0001071//nucleic acid binding transcription factor activity	GO:0009411//response to UV;GO:0009639//response to red or far red light	gi|567148735|ref|XP_006416168.1|/0/hypothetical protein EUTSA_v10007369mg [Eutrema salsugineum]
18028992	1166	22.4467	10.26	-1.12947	Down	0.898746	EUTSA_v10025622mg	Eutrema salsugineum hypothetical protein (EUTSA_v10025622mg) mRNA, complete cds	K01087|1|0.0|672|eus:EUTSA_v10025622mg|trehalose 6-phosphate phosphatase [EC:3.1.3.12]	-	-	GO:0005991//trehalose metabolic process	gi|567216288|ref|XP_006411773.1|/0/hypothetical protein EUTSA_v10025622mg [Eutrema salsugineum]
18027537	1754	5.92	1.43667	-2.04287	Down	0.868921	EUTSA_v10016560mg	Eutrema salsugineum hypothetical protein (EUTSA_v10016560mg) mRNA, complete cds	K13496|1|0.0|986|eus:EUTSA_v10016560mg|UDP-glucosyl transferase 73C [EC:2.4.1.-]	-	GO:0035251//UDP-glucosyltransferase activity	GO:0009411//response to UV	gi|567213329|ref|XP_006410850.1|/0/hypothetical protein EUTSA_v10016560mg [Eutrema salsugineum]
18011464	1494	3.34333	6.73	1.00932	Up	0.803172	EUTSA_v10011418mg	Eutrema salsugineum hypothetical protein (EUTSA_v10011418mg) mRNA, complete cds	K10999|1|9e-39|162|bvg:104907917|cellulose synthase A [EC:2.4.1.12]	GO:0043231//intracellular membrane-bounded organelle;GO:0016020//membrane	GO:0016759//cellulose synthase activity	GO:0042546//cell wall biogenesis	gi|567131075|ref|XP_006392595.1|/0/hypothetical protein EUTSA_v10011418mg [Eutrema salsugineum]
18012170	342	2.71	0.0966667	-4.80913	Down	0.840141	EUTSA_v10005308mg	Eutrema salsugineum hypothetical protein (EUTSA_v10005308mg) mRNA, complete cds	-	-	-	-	gi|567141650|ref|XP_006395413.1|/1.41449e-41/hypothetical protein EUTSA_v10005308mg [Eutrema salsugineum]
18022940	1483	21.7433	76.9467	1.82329	Up	0.937323	EUTSA_v10027862mg	Eutrema salsugineum hypothetical protein (EUTSA_v10027862mg) mRNA, complete cds	K02183|1|0.0|645|eus:EUTSA_v10027844mg|calmodulin	-	GO:0000166//nucleotide binding	GO:0006952//defense response;GO:0009987//cellular process	gi|567192989|ref|XP_006405337.1|/0/hypothetical protein EUTSA_v10027844mg [Eutrema salsugineum]
18021148	969	1.74667	6.73667	1.94743	Up	0.87543	EUTSA_v10010596mg	Eutrema salsugineum hypothetical protein (EUTSA_v10010596mg) mRNA, complete cds	K13648|1|1e-13|77.8|ppp:PHYPADRAFT_175027|alpha-1,4-galacturonosyltransferase [EC:2.4.1.43]	GO:0043231//intracellular membrane-bounded organelle	GO:0008194//UDP-glycosyltransferase activity	-	gi|297816328|ref|XP_002876047.1|/4.98028e-170/hypothetical protein ARALYDRAFT_906411 [Arabidopsis lyrata subsp. lyrata]
18022522	972	4.29	0.64	-2.74483	Down	0.856836	EUTSA_v10027845mg	Eutrema salsugineum hypothetical protein (EUTSA_v10027845mg) mRNA, complete cds	K13545|1|1e-152|539|eus:EUTSA_v10027845mg|red chlorophyll catabolite reductase [EC:1.3.1.80]	GO:0009532//plastid stroma;GO:0009526//plastid envelope	GO:0016636//oxidoreductase activity, acting on the CH-CH group of donors, iron-sulfur protein as acceptor	GO:0051707//response to other organism;GO:0009626//plant-type hypersensitive response;GO:0006787	gi|567193891|ref|XP_006405591.1|/6.14798e-152/hypothetical protein EUTSA_v10027845mg [Eutrema salsugineum]
18025855	1840	3.76	7.63	1.02095	Up	0.819755	EUTSA_v10022630mg	Eutrema salsugineum hypothetical protein (EUTSA_v10022630mg) mRNA, complete cds	K14794|1|2e-36|154|aly:ARALYDRAFT_321151|ribosomal RNA-processing protein 12	-	-	GO:0009628//response to abiotic stimulus	gi|567207845|ref|XP_006409413.1|/0/hypothetical protein EUTSA_v10022630mg [Eutrema salsugineum]
18010457	240	7.88	3.44667	-1.19299	Down	0.844117	EUTSA_v10011970mg	Eutrema salsugineum hypothetical protein (EUTSA_v10011970mg) mRNA, complete cds	-	-	-	-	gi|567131481|ref|XP_006392708.1|/2.75463e-40/hypothetical protein EUTSA_v10011970mg [Eutrema salsugineum]
18011734	933	12.72	26.1833	1.04155	Up	0.895697	EUTSA_v10005384mg	Eutrema salsugineum hypothetical protein (EUTSA_v10005384mg) mRNA, complete cds	-	-	-	-	gi|567136358|ref|XP_006393932.1|/5.44396e-102/hypothetical protein EUTSA_v10005384mg [Eutrema salsugineum]
18012390	3489	21.8733	4.86667	-2.16817	Down	0.933653	EUTSA_v10003894mg	Eutrema salsugineum hypothetical protein (EUTSA_v10003894mg) mRNA, complete cds	K12130|1|0.0|1036|eus:EUTSA_v10003894mg|pseudo-response regulator 5	GO:0043231//intracellular membrane-bounded organelle	GO:0003676//nucleic acid binding;GO:0004871//signal transducer activity;GO:0003824//catalytic activity	GO:0006913//nucleocytoplasmic transport;GO:0048511//rhythmic process;GO:0007165//signal transduction;GO:0006351//transcription, DNA-templated;GO:0009639//response to red or far red light	gi|567139156|ref|XP_006394703.1|/0/hypothetical protein EUTSA_v10003894mg [Eutrema salsugineum]
18026919	1190	7.81	17.1267	1.13285	Up	0.890294	EUTSA_v10016976mg	Eutrema salsugineum hypothetical protein (EUTSA_v10016976mg) mRNA, complete cds	K00011|1|3e-117|422|brp:103857735|aldehyde reductase [EC:1.1.1.21]	-	GO:0016616//oxidoreductase activity, acting on the CH-OH group of donors, NAD or NADP as acceptor;GO:0050661//NADP binding	GO:0006970//response to osmotic stress;GO:0008152//metabolic process;GO:0010038//response to metal ion	gi|567213791|ref|XP_006410967.1|/3.57629e-179/hypothetical protein EUTSA_v10016976mg [Eutrema salsugineum]
18029284	1473	30.7533	14.6067	-1.07412	Down	0.902109	EUTSA_v10025289mg	Eutrema salsugineum hypothetical protein (EUTSA_v10025289mg) mRNA, complete cds	K11450|1|7e-70|265|gmx:100810687|lysine-specific histone demethylase 1A [EC:1.-.-.-];K00924|2|9e-30|132|tcc:TCM_041550|	GO:0044464	GO:0004175//endopeptidase activity	GO:0019538//protein metabolic process	gi|567217446|ref|XP_006412352.1|/0/hypothetical protein EUTSA_v10025289mg [Eutrema salsugineum]
18016442	2471	5.57667	26.35	2.24033	Up	0.937053	EUTSA_v10012960mg	Eutrema salsugineum hypothetical protein (EUTSA_v10012960mg) mRNA, complete cds	K15404|1|4e-116|419|smo:SELMODRAFT_230422|aldehyde decarbonylase [EC:4.1.99.5]	GO:0031224//intrinsic component of membrane	GO:0046914//transition metal ion binding;GO:0003824//catalytic activity	GO:0006633//fatty acid biosynthetic process;GO:0007275//multicellular organism development;GO:0003006//developmental process involved in reproduction	gi|567177973|ref|XP_006401167.1|/0/hypothetical protein EUTSA_v10012960mg [Eutrema salsugineum]
18017584	2306	27.4733	58.8833	1.09983	Up	0.911652	EUTSA_v10012993mg	Eutrema salsugineum hypothetical protein (EUTSA_v10012993mg) mRNA, complete cds	-	-	-	GO:0009664//plant-type cell wall organization;GO:0009832//plant-type cell wall biogenesis;GO:0009250//glucan biosynthetic process;GO:0009664//plant-type cell wall organization;GO:0009832//plant-type cell wall biogenesis;GO:0009250//glucan biosynthetic process	gi|567171108|ref|XP_006399144.1|/0/hypothetical protein EUTSA_v10012993mg [Eutrema salsugineum]
18025728	3466	47.39	123.117	1.37737	Up	0.92553	EUTSA_v10001891mg	Eutrema salsugineum hypothetical protein (EUTSA_v10001891mg) mRNA, complete cds	K00281|1|0.0|2046|eus:EUTSA_v10001891mg|glycine dehydrogenase [EC:1.4.4.2]	GO:0043234//protein complex;GO:0009526//plastid envelope;GO:0005576//extracellular region	GO:0016642;GO:0048037//cofactor binding;GO:0032559//adenyl ribonucleotide binding	GO:0010038//response to metal ion;GO:0006546//glycine catabolic process	gi|567205772|ref|XP_006408846.1|/0/hypothetical protein EUTSA_v10001891mg [Eutrema salsugineum]
18021501	1872	22.9067	90.9233	1.98888	Up	0.939946	EUTSA_v10010340mg	Eutrema salsugineum hypothetical protein (EUTSA_v10010340mg) mRNA, complete cds	K13126|1|1e-10|68.9|fve:101312606|polyadenylate-binding protein	GO:0043231//intracellular membrane-bounded organelle;GO:0016020//membrane	GO:0003676//nucleic acid binding;GO:0003712//transcription cofactor activity;GO:0001071//nucleic acid binding transcription factor activity	GO:0009409//response to cold;GO:0002252;GO:0010467//gene expression;GO:0009743//response to carbohydrate;GO:0051707//response to other organism	gi|567188550|ref|XP_006404132.1|/0/hypothetical protein EUTSA_v10010340mg [Eutrema salsugineum]
18024659	1664	0.786667	6.67333	3.08458	Up	0.909769	EUTSA_v10020640mg	Eutrema salsugineum hypothetical protein (EUTSA_v10020640mg) mRNA, complete cds	K16297|1|0.0|940|eus:EUTSA_v10020638mg|serine carboxypeptidase-like clade II [EC:3.4.16.-]	GO:0044464	GO:0004180//carboxypeptidase activity	GO:0019538//protein metabolic process	gi|567198110|ref|XP_006406756.1|/0/hypothetical protein EUTSA_v10020640mg [Eutrema salsugineum]
18013153	441	14.0333	2.29333	-2.61334	Down	0.934445	EUTSA_v10005084mg	Eutrema salsugineum hypothetical protein (EUTSA_v10005084mg) mRNA, complete cds	-	-	-	GO:0032973//amino acid export	gi|567139300|ref|XP_006394744.1|/1.58846e-64/hypothetical protein EUTSA_v10005084mg [Eutrema salsugineum]
18019053	1040	45.0033	185.747	2.04523	Up	0.944407	EUTSA_v10014297mg	Eutrema salsugineum hypothetical protein (EUTSA_v10014297mg) mRNA, complete cds	K12581|1|5e-149|527|eus:EUTSA_v10014297mg|CCR4-NOT transcription complex subunit 7/8	GO:0043231//intracellular membrane-bounded organelle	GO:0005488//binding;GO:0004518//nuclease activity	GO:0006950//response to stress;GO:0016070//RNA metabolic process	gi|567176445|ref|XP_006400731.1|/2.66906e-148/hypothetical protein EUTSA_v10014297mg [Eutrema salsugineum]
18021439	2078	17.1733	37.0833	1.1106	Up	0.907512	EUTSA_v10010220mg	Eutrema salsugineum hypothetical protein (EUTSA_v10010220mg) mRNA, complete cds	K01051|1|9e-122|438|pda:103711413|pectinesterase [EC:3.1.1.11]	GO:0005618//cell wall	GO:0030234//enzyme regulator activity	GO:0071555//cell wall organization	gi|567188659|ref|XP_006404164.1|/0/hypothetical protein EUTSA_v10010220mg [Eutrema salsugineum]
18013031	796	499.267	128.99	-1.95255	Down	0.941507	EUTSA_v10004950mg	Eutrema salsugineum hypothetical protein (EUTSA_v10004950mg) mRNA, complete cds	K01051|1|4e-16|85.5|egu:105058580|pectinesterase [EC:3.1.1.11]	-	GO:0004857//enzyme inhibitor activity	-	gi|567138112|ref|XP_006394407.1|/4.73789e-82/hypothetical protein EUTSA_v10004950mg [Eutrema salsugineum]
18030491	1521	2.10667	7.20333	1.7737	Up	0.875213	EUTSA_v10027443mg	Eutrema salsugineum hypothetical protein (EUTSA_v10027443mg) mRNA, complete cds	K00517|1|0.0|1004|eus:EUTSA_v10027443mg|	GO:0043231//intracellular membrane-bounded organelle	GO:0016491//oxidoreductase activity;GO:0005506//iron ion binding	GO:0052482;GO:0019761//glucosinolate biosynthetic process	gi|567216534|ref|XP_006411896.1|/0/hypothetical protein EUTSA_v10027443mg [Eutrema salsugineum]
18012536	1015	13.1833	51.3067	1.96043	Up	0.9373	EUTSA_v10004940mg	Eutrema salsugineum hypothetical protein (EUTSA_v10004940mg) mRNA, complete cds	-	-	-	-	gi|567138938|ref|XP_006394639.1|/2.70852e-65/hypothetical protein EUTSA_v10004940mg [Eutrema salsugineum]
18023898	619	7.66	2.49	-1.6212	Down	0.873412	EUTSA_v10021626mg	Eutrema salsugineum hypothetical protein (EUTSA_v10021626mg) mRNA, complete cds	-	-	-	-	gi|567201103|ref|XP_006407607.1|/1.34714e-79/hypothetical protein EUTSA_v10021626mg [Eutrema salsugineum]
18027347	2664	2.72667	10.4	1.93137	Up	0.903753	EUTSA_v10016233mg	Eutrema salsugineum hypothetical protein (EUTSA_v10016233mg) mRNA, complete cds	K04730|1|4e-59|230|egr:104457010|interleukin-1 receptor-associated kinase 1 [EC:2.7.11.1];K04733|5|2e-53|211|atr:18442672|interleukin-1 receptor-associated kinase 4 [EC:2.7.11.1]	GO:0016020//membrane	GO:0004672//protein kinase activity;GO:0032559//adenyl ribonucleotide binding	GO:0009753//response to jasmonic acid;GO:0006464//cellular protein modification process;GO:0006950//response to stress;GO:0009751//response to salicylic acid;GO:0051707//response to other organism	gi|567211668|ref|XP_006410412.1|/0/hypothetical protein EUTSA_v10016233mg [Eutrema salsugineum]
18022930	3412	57.74	242.463	2.07012	Up	0.944953	EUTSA_v10027631mg	Eutrema salsugineum hypothetical protein (EUTSA_v10027631mg) mRNA, complete cds	K19613|1|1e-106|389|cic:CICLE_v10024379mg|leucine-rich repeat protein SHOC2;K03283|4|4e-104|380|mtr:MTR_2g040220|heat shock 70kDa protein 1/8;K06758|4|4e-104|380|mtr:MTR_2g040220|L1 cell adhesion molecule like protein	GO:0044464	GO:0000166//nucleotide binding	GO:0006952//defense response;GO:0009987//cellular process	gi|567192976|ref|XP_006405333.1|/0/hypothetical protein EUTSA_v10027631mg [Eutrema salsugineum]
18020910	3041	23.4633	51.03	1.12094	Up	0.911637	EUTSA_v10010114mg	Eutrema salsugineum hypothetical protein (EUTSA_v10010114mg) mRNA, complete cds	K04730|1|3e-127|457|mtr:MTR_5g047070|interleukin-1 receptor-associated kinase 1 [EC:2.7.11.1];K04733|2|6e-125|449|ppp:PHYPADRAFT_56753|interleukin-1 receptor-associated kinase 4 [EC:2.7.11.1]	GO:0016020//membrane;GO:0044426	GO:0016301//kinase activity	GO:0006952//defense response;GO:0007275//multicellular organism development;GO:0006468//protein phosphorylation;GO:0009856//pollination	gi|567187760|ref|XP_006403905.1|/0/hypothetical protein EUTSA_v10010114mg [Eutrema salsugineum]
18029509	1801	19.5733	45.7133	1.22373	Up	0.915142	EUTSA_v10024968mg	Eutrema salsugineum hypothetical protein (EUTSA_v10024968mg) mRNA, complete cds	K19619|1|1e-81|304|crb:CARUB_v10012467mg|tyrosyl-DNA phosphodiesterase 2 [EC:3.1.4.-];K15429|3|2e-52|207|pvu:PHAVU_003G176600g|tRNA (guanine37-N1)-methyltransferase [EC:2.1.1.228];K13098|5|4e-40|166|crb:CARUB_v10028073mg|RNA-binding protein FUS	GO:0044464	GO:0016798//hydrolase activity, acting on glycosyl bonds;GO:0043167//ion binding	GO:0044238//primary metabolic process	gi|567217186|ref|XP_006412222.1|/0/hypothetical protein EUTSA_v10024968mg [Eutrema salsugineum]
18022167	2922	3.87667	9.04667	1.22257	Up	0.859288	EUTSA_v10000031mg	Eutrema salsugineum hypothetical protein (EUTSA_v10000031mg) mRNA, complete cds	K03695|1|0.0|1775|eus:EUTSA_v10000031mg|ATP-dependent Clp protease ATP-binding subunit ClpB	GO:0009536//plastid	GO:0017111//nucleoside-triphosphatase activity;GO:0032559//adenyl ribonucleotide binding	GO:0006950//response to stress;GO:0051604//protein maturation	gi|567192102|ref|XP_006405110.1|/0/hypothetical protein EUTSA_v10000031mg [Eutrema salsugineum]
18023045	1557	4.50333	1.07333	-2.0689	Down	0.838871	EUTSA_v10027824mg	Eutrema salsugineum hypothetical protein (EUTSA_v10027824mg) mRNA, complete cds	K00006|1|0.0|638|brp:103850186|glycerol-3-phosphate dehydrogenase (NAD+) [EC:1.1.1.8]	GO:0043234//protein complex;GO:0044424	GO:0042802//identical protein binding;GO:0016616//oxidoreductase activity, acting on the CH-OH group of donors, NAD or NADP as acceptor;GO:0048037//cofactor binding;GO:0000166//nucleotide binding	GO:0006072//glycerol-3-phosphate metabolic process	gi|674965223|emb|CDX67466.1|/0/BnaA07g15060D [Brassica napus]
18019502	1113	1.30333	11.6567	3.16088	Up	0.938204	EUTSA_v10013866mg	Eutrema salsugineum hypothetical protein (EUTSA_v10013866mg) mRNA, complete cds	K09753|1|2e-35|150|ppp:PHYPADRAFT_122374|cinnamoyl-CoA reductase [EC:1.2.1.44]	-	GO:0016620//oxidoreductase activity, acting on the aldehyde or oxo group of donors, NAD or NADP as acceptor;GO:0016616//oxidoreductase activity, acting on the CH-OH group of donors, NAD or NADP as acceptor;GO:0048037//cofactor binding	GO:0009699//phenylpropanoid biosynthetic process	gi|567173945|ref|XP_006399984.1|/0/hypothetical protein EUTSA_v10013866mg [Eutrema salsugineum]
18021980	261	2.97	6.97667	1.23207	Up	0.834858	EUTSA_v10000531mg	Eutrema salsugineum hypothetical protein (EUTSA_v10000531mg) mRNA, complete cds	-	-	-	GO:0009628//response to abiotic stimulus	gi|567191032|ref|XP_006404808.1|/1.17572e-27/hypothetical protein EUTSA_v10000531mg [Eutrema salsugineum]
18013776	1401	58.5433	28.17	-1.05535	Down	0.909186	EUTSA_v10002580mg	Eutrema salsugineum hypothetical protein (EUTSA_v10002580mg) mRNA, complete cds	K01915|1|3e-25|117|mtr:MTR_2g021250|glutamine synthetase [EC:6.3.1.2];K01889|2|2e-12|74.3|tcc:TCM_020258|phenylalanyl-tRNA synthetase alpha chain [EC:6.1.1.20];K04079|3|6e-08|59.7|pvu:PHAVU_006G031400g|molecular chaperone HtpG;K12844|5|8e-07|55.8|aly:ARALYDRAFT_339268|U4/U6 small nuclear ribonucleoprotein PRP31	GO:0043231//intracellular membrane-bounded organelle	-	-	gi|567158763|ref|XP_006418828.1|/0/hypothetical protein EUTSA_v10002580mg [Eutrema salsugineum]
18992703	1388	7.51333	2.46333	-1.60884	Down	0.871222	EUTSA_v10007889mg	Eutrema salsugineum hypothetical protein (EUTSA_v10007889mg) mRNA, complete cds	K00121|1|0.0|751|eus:EUTSA_v10007889mg|S-(hydroxymethyl)glutathione dehydrogenase / alcohol dehydrogenase [EC:1.1.1.284 1.1.1.1]	-	GO:0003824//catalytic activity;GO:0046914//transition metal ion binding	GO:0008152//metabolic process	gi|567148842|ref|XP_006416199.1|/0/hypothetical protein EUTSA_v10007889mg [Eutrema salsugineum]
18023022	762	8.39667	3.71	-1.1784	Down	0.849117	EUTSA_v10028176mg	Eutrema salsugineum hypothetical protein (EUTSA_v10028176mg) mRNA, complete cds	K13356|1|3e-60|232|eus:EUTSA_v10005887mg|alcohol-forming fatty acyl-CoA reductase [EC:1.2.1.84]	-	GO:0016620//oxidoreductase activity, acting on the aldehyde or oxo group of donors, NAD or NADP as acceptor;GO:0016627//oxidoreductase activity, acting on the CH-CH group of donors	GO:0009555//pollen development	gi|567193493|ref|XP_006405480.1|/4.99951e-134/hypothetical protein EUTSA_v10028176mg [Eutrema salsugineum]
18029092	2168	3.63333	8.46333	1.21993	Up	0.853302	EUTSA_v10024906mg	Eutrema salsugineum hypothetical protein (EUTSA_v10024906mg) mRNA, complete cds	K16670|1|5e-57|223|bdi:100844103|homeobox protein Meis2;K15613|2|5e-42|173|pmum:103332542|homeobox protein Meis1	GO:0043231//intracellular membrane-bounded organelle	GO:0003677//DNA binding;GO:0001071//nucleic acid binding transcription factor activity	GO:0006351//transcription, DNA-templated	gi|567217152|ref|XP_006412205.1|/0/hypothetical protein EUTSA_v10024906mg [Eutrema salsugineum]
18016653	1022	34.42	359.8	3.38588	Up	0.968261	EUTSA_v10014326mg	Eutrema salsugineum hypothetical protein (EUTSA_v10014326mg) mRNA, complete cds	K14504|1|6e-160|563|eus:EUTSA_v10014326mg|xyloglucan:xyloglucosyl transferase TCH4 [EC:2.4.1.207]	GO:0005576//extracellular region;GO:0030312//external encapsulating structure	GO:0016798//hydrolase activity, acting on glycosyl bonds;GO:0016758//transferase activity, transferring hexosyl groups	GO:0009725//response to hormone;GO:0044042//glucan metabolic process;GO:0009605//response to external stimulus;GO:0006950//response to stress	gi|567178069|ref|XP_006401194.1|/3.26696e-159/hypothetical protein EUTSA_v10014326mg [Eutrema salsugineum]
18021123	396	2.53	5.91333	1.22483	Up	0.813985	EUTSA_v10010907mg	Eutrema salsugineum hypothetical protein (EUTSA_v10010907mg) mRNA, complete cds	-	-	-	GO:0006950//response to stress	gi|567189608|ref|XP_006404444.1|/2.96291e-55/hypothetical protein EUTSA_v10010907mg [Eutrema salsugineum]
18029119	1042.6	150.303	635.607	2.08026	Up	0.945633	EUTSA_v10026060mg	Eutrema salsugineum hypothetical protein (EUTSA_v10026060mg) mRNA, complete cds	K05402|1|4e-51|202|pop:POPTR_0009s10070g|toll-interacting protein;K13412|2|4e-08|59.7|vcn:VOLCADRAFT_74309|calcium-dependent protein kinase [EC:2.7.11.1];K12486|3|1e-06|54.7|pop:POPTR_0003s19790g|stromal membrane-associated protein	-	-	-	gi|567217276|ref|XP_006412267.1|/6.51475e-74/hypothetical protein EUTSA_v10026060mg [Eutrema salsugineum]
18016220	4204	4.69333	9.47667	1.01377	Up	0.840911	EUTSA_v10000740mg	Eutrema salsugineum hypothetical protein (EUTSA_v10000740mg) mRNA, complete cds	-	-	-	-	gi|567168497|ref|XP_006398396.1|/0/hypothetical protein EUTSA_v10000740mg [Eutrema salsugineum]
18019769	914	23.34	11.0633	-1.07702	Down	0.896287	EUTSA_v10006144mg	Eutrema salsugineum hypothetical protein (EUTSA_v10006144mg) mRNA, complete cds	K07374|1|3e-34|145|gmx:100819125|tubulin alpha	GO:0043231//intracellular membrane-bounded organelle	-	GO:0009639//response to red or far red light;GO:0003006//developmental process involved in reproduction;GO:0009646//response to absence of light	gi|567182916|ref|XP_006402533.1|/1.98924e-133/hypothetical protein EUTSA_v10006144mg [Eutrema salsugineum]
18011547	706	348.127	111.44	-1.64335	Down	0.936971	EUTSA_v10005093mg	Eutrema salsugineum hypothetical protein (EUTSA_v10005093mg) mRNA, complete cds	-	GO:0009536//plastid	-	-	gi|20340235|gb|AAM19704.1|AF499717_1/3.38309e-46/light regulated protein-like protein [Eutrema halophilum]
18026628	2237	11.9067	25.69	1.10944	Up	0.900801	EUTSA_v10016319mg	Eutrema salsugineum hypothetical protein (EUTSA_v10016319mg) mRNA, complete cds	K16219|1|8e-10|66.6|tcc:TCM_027003|protein N-terminal methyltransferase [EC:2.1.1.244];K17609|3|1e-07|59.3|smo:SELMODRAFT_143457|nucleoredoxin [EC:1.8.1.8]	-	-	-	gi|567209196|ref|XP_006409752.1|/0/hypothetical protein EUTSA_v10016319mg [Eutrema salsugineum]
18021800	1835	6.34333	2.54333	-1.31852	Down	0.831906	EUTSA_v10000124mg	Eutrema salsugineum hypothetical protein (EUTSA_v10000124mg) mRNA, complete cds	K15601|1|4e-06|53.9|rcu:RCOM_1096430|lysine-specific demethylase 3 [EC:1.14.11.-]	GO:0009536//plastid;GO:0031090//organelle membrane;GO:0005576//extracellular region	GO:0016817//hydrolase activity, acting on acid anhydrides;GO:0051219//phosphoprotein binding;GO:0032559//adenyl ribonucleotide binding	GO:0048827//phyllome development;GO:0043401//steroid hormone mediated signaling pathway;GO:0010038//response to metal ion	gi|567190828|ref|XP_006404750.1|/0/hypothetical protein EUTSA_v10000124mg [Eutrema salsugineum]
18016972	1684	6.22667	13.7367	1.1415	Up	0.880922	EUTSA_v10013642mg	Eutrema salsugineum hypothetical protein (EUTSA_v10013642mg) mRNA, complete cds	K00815|1|0.0|788|eus:EUTSA_v10013642mg|tyrosine aminotransferase [EC:2.6.1.5]	-	GO:0070547;GO:0048037//cofactor binding;GO:0016846//carbon-sulfur lyase activity	GO:0008652//cellular amino acid biosynthetic process;GO:0042360//vitamin E metabolic process	gi|567179585|ref|XP_006401640.1|/0/hypothetical protein EUTSA_v10013642mg [Eutrema salsugineum]
18009285	428	163.013	44.4433	-1.87495	Down	0.939378	EUTSA_v10019398mg	Eutrema salsugineum hypothetical protein (EUTSA_v10019398mg) mRNA, complete cds	-	GO:0030312//external encapsulating structure	-	GO:0001906//cell killing;GO:0006952//defense response	gi|567120940|ref|XP_006390267.1|/3.40089e-35/hypothetical protein EUTSA_v10019398mg [Eutrema salsugineum]
18014523	1062	9.01	2.40333	-1.90649	Down	0.895129	EUTSA_v10028769mg	Eutrema salsugineum hypothetical protein (EUTSA_v10028769mg) mRNA, complete cds	K00430|1|0.0|691|eus:EUTSA_v10028769mg|peroxidase [EC:1.11.1.7]	GO:0005618//cell wall;GO:0043231//intracellular membrane-bounded organelle;GO:0031090//organelle membrane;GO:0005576//extracellular region	GO:0016209//antioxidant activity;GO:0003824//catalytic activity;GO:0005506//iron ion binding	GO:0009314//response to radiation;GO:0006952//defense response;GO:0000902//cell morphogenesis;GO:0042743//hydrogen peroxide metabolic process	gi|567164174|ref|XP_006397261.1|/0/hypothetical protein EUTSA_v10028769mg [Eutrema salsugineum]
18029826	972	2.91667	16.7633	2.52292	Up	0.934438	EUTSA_v10025720mg	Eutrema salsugineum hypothetical protein (EUTSA_v10025720mg) mRNA, complete cds	K08235|1|5e-175|613|eus:EUTSA_v10025720mg|xyloglucan:xyloglucosyl transferase [EC:2.4.1.207]	GO:0005576//extracellular region;GO:0030312//external encapsulating structure	GO:0016798//hydrolase activity, acting on glycosyl bonds;GO:0016758//transferase activity, transferring hexosyl groups	GO:0009725//response to hormone;GO:0044042//glucan metabolic process;GO:0009605//response to external stimulus;GO:0006950//response to stress	gi|567219278|ref|XP_006413268.1|/2.56509e-174/hypothetical protein EUTSA_v10025720mg [Eutrema salsugineum]
18993082	984	20.7533	130.247	2.64983	Up	0.954406	EUTSA_v10008778mg	Eutrema salsugineum hypothetical protein (EUTSA_v10008778mg) mRNA, complete cds	K07766|1|2e-108|392|eus:EUTSA_v10008778mg|diphosphoinositol-polyphosphate diphosphatase [EC:3.6.1.52]	GO:0044444//cytoplasmic part	GO:0003824//catalytic activity	-	gi|567150358|ref|XP_006416621.1|/1.23887e-107/hypothetical protein EUTSA_v10008778mg [Eutrema salsugineum]
18011593	827	21.6033	142.027	2.71684	Up	0.95469	EUTSA_v10005132mg	Eutrema salsugineum hypothetical protein (EUTSA_v10005132mg) mRNA, complete cds	-	-	-	-	gi|567137237|ref|XP_006394168.1|/1.28499e-16/hypothetical protein EUTSA_v10005132mg [Eutrema salsugineum]
18014013	660	7.33	3.32	-1.14263	Down	0.831659	EUTSA_v10003061mg	Eutrema salsugineum hypothetical protein (EUTSA_v10003061mg) mRNA, complete cds	K13648|1|3e-33|142|mtr:MTR_8g092000|alpha-1,4-galacturonosyltransferase [EC:2.4.1.43]	GO:0044444//cytoplasmic part	GO:0019144//ADP-sugar diphosphatase activity;GO:0042802//identical protein binding;GO:0000166//nucleotide binding;GO:0004551//nucleotide diphosphatase activity	GO:0033554//cellular response to stress;GO:0002218//activation of innate immune response;GO:0006970//response to osmotic stress;GO:0006471//protein ADP-ribosylation;GO:0009863//salicylic acid mediated signaling pathway;GO:0009607//response to biotic stimulus	gi|567157866|ref|XP_006418572.1|/9.64915e-114/hypothetical protein EUTSA_v10003061mg [Eutrema salsugineum]
18010496	572	1.5	12.0533	3.0064	Up	0.938623	EUTSA_v10011844mg	Eutrema salsugineum hypothetical protein (EUTSA_v10011844mg) mRNA, complete cds	K13993|1|5e-70|263|eus:EUTSA_v10011844mg|HSP20 family protein	-	-	GO:0000302//response to reactive oxygen species;GO:0009642//response to light intensity	gi|567131543|ref|XP_006392725.1|/2.30906e-69/hypothetical protein EUTSA_v10011844mg [Eutrema salsugineum]
18024230	2097	1.89667	5.91	1.63969	Up	0.849438	EUTSA_v10020180mg	Eutrema salsugineum hypothetical protein (EUTSA_v10020180mg) mRNA, complete cds	K04730|1|1e-115|417|egu:105042692|interleukin-1 receptor-associated kinase 1 [EC:2.7.11.1]	GO:0016020//membrane	GO:0030246//carbohydrate binding;GO:0004672//protein kinase activity;GO:0032559//adenyl ribonucleotide binding	GO:0006464//cellular protein modification process;GO:0032501//multicellular organismal process;GO:0009755//hormone-mediated signaling pathway	gi|567201566|ref|XP_006407738.1|/0/hypothetical protein EUTSA_v10020180mg [Eutrema salsugineum]
18013433	525	0.783333	13.5267	4.11004	Up	0.96158	EUTSA_v10005229mg	Eutrema salsugineum hypothetical protein (EUTSA_v10005229mg) mRNA, complete cds	-	GO:0016020//membrane;GO:0005618//cell wall	GO:0004857//enzyme inhibitor activity	GO:0006950//response to stress	gi|229914882|gb|ACQ90607.1|/7.45887e-26/defensin-like protein [Eutrema halophilum]
18017332	887	5.79667	1.15667	-2.32525	Down	0.877036	EUTSA_v10014618mg	Eutrema salsugineum hypothetical protein (EUTSA_v10014618mg) mRNA, complete cds	K01051|1|2e-16|86.7|ath:AT3G14310|pectinesterase [EC:3.1.1.11]	GO:0044464	GO:0004857//enzyme inhibitor activity	-	gi|567176144|ref|XP_006400644.1|/2.65755e-103/hypothetical protein EUTSA_v10014618mg [Eutrema salsugineum]
18992823	992	2.31333	7.6	1.71603	Up	0.877507	EUTSA_v10008583mg	Eutrema salsugineum hypothetical protein (EUTSA_v10008583mg) mRNA, complete cds	-	-	-	GO:0009723//response to ethylene;GO:0071241//cellular response to inorganic substance	gi|567149301|ref|XP_006416327.1|/2.1296e-115/hypothetical protein EUTSA_v10008583mg [Eutrema salsugineum]
18012037	1378	31.93	94.3733	1.56347	Up	0.930216	EUTSA_v10004605mg	Eutrema salsugineum hypothetical protein (EUTSA_v10004605mg) mRNA, complete cds	K13354|1|5e-100|365|cmo:103491415|solute carrier family 25 (peroxisomal adenine nucleotide transporter), member 17	GO:0031224//intrinsic component of membrane;GO:0019866//organelle inner membrane;GO:0042579//microbody	GO:0000295//adenine nucleotide transmembrane transporter activity	GO:0015868//purine ribonucleotide transport;GO:0009850//auxin metabolic process;GO:0009062//fatty acid catabolic process;GO:0009791//post-embryonic development;GO:0046907//intracellular transport	gi|567140064|ref|XP_006394962.1|/1.32455e-151/hypothetical protein EUTSA_v10004605mg [Eutrema salsugineum]
18021970	987	0.01	3.55	8.47168	Up	0.89684	EUTSA_v10000544mg	Eutrema salsugineum hypothetical protein (EUTSA_v10000544mg) mRNA, partial cds	K04730|1|8e-15|81.6|egr:104420356|interleukin-1 receptor-associated kinase 1 [EC:2.7.11.1]	-	GO:0004672//protein kinase activity;GO:0032559//adenyl ribonucleotide binding	GO:0006464//cellular protein modification process	gi|567190999|ref|XP_006404798.1|/0/hypothetical protein EUTSA_v10000544mg, partial [Eutrema salsugineum]
18018355	1701	14.2167	49.4067	1.79712	Up	0.934856	EUTSA_v10013496mg	Eutrema salsugineum hypothetical protein (EUTSA_v10013496mg) mRNA, complete cds	K12761|1|1e-131|470|pper:PRUPE_ppa005902mg|carbon catabolite-derepressing protein kinase [EC:2.7.11.1]	GO:0043231//intracellular membrane-bounded organelle	GO:0005515//protein binding;GO:0004672//protein kinase activity;GO:0032559//adenyl ribonucleotide binding	GO:0050896//response to stimulus;GO:0006464//cellular protein modification process;GO:0023052//signaling	gi|567169145|ref|XP_006398575.1|/0/hypothetical protein EUTSA_v10013496mg [Eutrema salsugineum]
18020739	1048	22.09	56.37	1.35153	Up	0.921255	EUTSA_v10010786mg	Eutrema salsugineum hypothetical protein (EUTSA_v10010786mg) mRNA, complete cds	K12397|1|5e-39|162|eus:EUTSA_v10010081mg|AP-3 complex subunit beta	-	-	-	gi|567186215|ref|XP_006403454.1|/2.49359e-85/hypothetical protein EUTSA_v10010786mg [Eutrema salsugineum]
18030656	1020	15.08	129.977	3.10754	Up	0.96173	EUTSA_v10025933mg	Eutrema salsugineum hypothetical protein (EUTSA_v10025933mg) mRNA, complete cds	K08235|1|7e-172|603|eus:EUTSA_v10025933mg|xyloglucan:xyloglucosyl transferase [EC:2.4.1.207]	GO:0005618//cell wall;GO:0005576//extracellular region	GO:0004553//hydrolase activity, hydrolyzing O-glycosyl compounds;GO:0046527//glucosyltransferase activity	GO:0006073//cellular glucan metabolic process	gi|567218188|ref|XP_006412723.1|/3.72058e-171/hypothetical protein EUTSA_v10025933mg [Eutrema salsugineum]
18024784	1263	12.1533	30.6367	1.33391	Up	0.914761	EUTSA_v10022190mg	Eutrema salsugineum hypothetical protein (EUTSA_v10022190mg) mRNA, complete cds	K01876|1|4e-41|169|egr:104440434|aspartyl-tRNA synthetase [EC:6.1.1.12];K08332|2|7e-29|129|smo:SELMODRAFT_61948|vacuolar protein 8	GO:0043234//protein complex	GO:0019787//ubiquitin-like protein transferase activity	GO:0009743//response to carbohydrate;GO:0032446//protein modification by small protein conjugation	gi|567197210|ref|XP_006406505.1|/0/hypothetical protein EUTSA_v10022190mg [Eutrema salsugineum]
18992912	2470	2.60333	23.77	3.19071	Up	0.956454	EUTSA_v10006877mg	Eutrema salsugineum hypothetical protein (EUTSA_v10006877mg) mRNA, complete cds	K18443|1|3e-134|480|rcu:RCOM_0732470|golgi-specific brefeldin A-resistance guanine nucleotide exchange factor 1;K13199|2|4e-22|107|mtr:MTR_7g081660|plasminogen activator inhibitor 1 RNA-binding protein;K11267|3|1e-17|92.8|mtr:MTR_091s0011|sister chromatid cohesion protein PDS5;K08653|4|8e-08|60.1|atr:18426576|membrane-bound transcription factor site-1 protease [EC:3.4.21.112]	GO:0005576//extracellular region	GO:0005515//protein binding;GO:0004175//endopeptidase activity	GO:0019538//protein metabolic process;GO:0044092//negative regulation of molecular function	gi|567149654|ref|XP_006416425.1|/0/hypothetical protein EUTSA_v10006877mg [Eutrema salsugineum]
18030965	1997	12.5767	0.27	-5.54165	Down	0.975084	EUTSA_v10024835mg	Eutrema salsugineum hypothetical protein (EUTSA_v10024835mg) mRNA, complete cds	K18789|1|1e-93|345|atr:18446374|xylogalacturonan beta-1,3-xylosyltransferase [EC:2.4.2.41]	GO:0044464;GO:0044464	GO:0016838;GO:0016838	GO:0051707//response to other organism;GO:0006950//response to stress;GO:0009719;GO:0051707//response to other organism;GO:0006950//response to stress;GO:0009719	gi|567221358|ref|XP_006414308.1|/0/hypothetical protein EUTSA_v10024835mg [Eutrema salsugineum]
18021859	534	10.91	3.08667	-1.82153	Down	0.903873	EUTSA_v10000634mg	Eutrema salsugineum hypothetical protein (EUTSA_v10000634mg) mRNA, partial cds	K15744|1|5e-97|353|eus:EUTSA_v10000634mg|zeta-carotene isomerase [EC:5.2.1.12]	-	-	GO:0016117//carotenoid biosynthetic process	gi|567191979|ref|XP_006405075.1|/2.42788e-96/hypothetical protein EUTSA_v10000634mg, partial [Eutrema salsugineum]
18016182	1893	14.57	44.51	1.61113	Up	0.930111	EUTSA_v10000843mg	Eutrema salsugineum hypothetical protein (EUTSA_v10000843mg) mRNA, complete cds	-	GO:0030312//external encapsulating structure;GO:0030312//external encapsulating structure	GO:0003824//catalytic activity;GO:0050662//coenzyme binding;GO:0003824//catalytic activity;GO:0050662//coenzyme binding	GO:0008152//metabolic process;GO:0006950//response to stress;GO:0008152//metabolic process;GO:0006950//response to stress	gi|567167315|ref|XP_006398053.1|/0/hypothetical protein EUTSA_v10000843mg [Eutrema salsugineum]
18022862	162	2.39333	6.5	1.44142	Up	0.843504	EUTSA_v10028285mg	Eutrema salsugineum hypothetical protein (EUTSA_v10028285mg) mRNA, partial cds	-	-	-	-	gi|567192890|ref|XP_006405308.1|/2.3405e-15/hypothetical protein EUTSA_v10028285mg, partial [Eutrema salsugineum]
18014622	1680	4.05	0.85	-2.25239	Down	0.830045	EUTSA_v10028618mg	Eutrema salsugineum hypothetical protein (EUTSA_v10028618mg) mRNA, complete cds	K13412|1|0.0|933|eus:EUTSA_v10028618mg|calcium-dependent protein kinase [EC:2.7.11.1]	GO:0044444//cytoplasmic part;GO:0016020//membrane	GO:0019902//phosphatase binding;GO:0046872//metal ion binding;GO:0004674//protein serine/threonine kinase activity;GO:0032559//adenyl ribonucleotide binding	GO:0006464//cellular protein modification process;GO:0010033//response to organic substance	gi|567162183|ref|XP_006396675.1|/0/hypothetical protein EUTSA_v10028618mg [Eutrema salsugineum]
18994016	565	2.81333	0.123333	-4.51165	Down	0.841502	EUTSA_v10008935mg	Eutrema salsugineum hypothetical protein (EUTSA_v10008935mg) mRNA, complete cds	-	GO:0009527//plastid outer membrane	GO:0017111//nucleoside-triphosphatase activity;GO:0042802//identical protein binding;GO:0032561//guanyl ribonucleotide binding	GO:0006605//protein targeting;GO:0009207	gi|567154058|ref|XP_006417671.1|/1.03337e-90/hypothetical protein EUTSA_v10008935mg [Eutrema salsugineum]
18991931	1158	9.99	24.4267	1.2899	Up	0.908648	EUTSA_v10009358mg	Eutrema salsugineum hypothetical protein (EUTSA_v10009358mg) mRNA, complete cds	K10443|1|3e-08|60.5|ppp:PHYPADRAFT_169940|kelch-like protein 2/3	-	-	GO:0009628//response to abiotic stimulus	gi|567145758|ref|XP_006415336.1|/0/hypothetical protein EUTSA_v10009358mg [Eutrema salsugineum]
18016406	660	0.4	7.14667	4.1592	Up	0.936149	EUTSA_v10015252mg	Eutrema salsugineum hypothetical protein (EUTSA_v10015252mg) mRNA, complete cds	K09286|1|1e-60|233|ath:AT4G25470|EREBP-like factor	GO:0043231//intracellular membrane-bounded organelle	GO:0001071//nucleic acid binding transcription factor activity	GO:0006351//transcription, DNA-templated;GO:0009409//response to cold	gi|567180429|ref|XP_006401879.1|/2.91879e-94/hypothetical protein EUTSA_v10015252mg [Eutrema salsugineum]
18017360	1260.23	157.76	46.5067	-1.76222	Down	0.938137	EUTSA_v10014096mg	Eutrema salsugineum hypothetical protein (EUTSA_v10014096mg) mRNA, complete cds	-	-	-	-	gi|567174447|ref|XP_006400136.1|/9.09222e-162/hypothetical protein EUTSA_v10014096mg [Eutrema salsugineum]
18020021	717	0.37	5.14333	3.79711	Up	0.904485	EUTSA_v10006477mg	Eutrema salsugineum hypothetical protein (EUTSA_v10006477mg) mRNA, partial cds	K04564|1|3e-139|494|eus:EUTSA_v10006477mg|superoxide dismutase, Fe-Mn family [EC:1.15.1.1]	GO:0043231//intracellular membrane-bounded organelle	GO:0046914//transition metal ion binding;GO:0016209//antioxidant activity;GO:0003824//catalytic activity	GO:0006952//defense response;GO:0010038//response to metal ion;GO:0006801//superoxide metabolic process;GO:0006970//response to osmotic stress;GO:0003006//developmental process involved in reproduction	gi|567184479|ref|XP_006402995.1|/1.75183e-138/hypothetical protein EUTSA_v10006477mg, partial [Eutrema salsugineum]
18009923	1581	49.18	14.3433	-1.77769	Down	0.934565	EUTSA_v10023597mg	Eutrema salsugineum hypothetical protein (EUTSA_v10023597mg) mRNA, complete cds	-	GO:0016020//membrane	GO:0015205//nucleobase transmembrane transporter activity	GO:0015851//nucleobase transport	gi|567129772|ref|XP_006392356.1|/1.53782e-154/hypothetical protein EUTSA_v10023597mg [Eutrema salsugineum]
18008187	2240	0.7	3.50333	2.3233	Up	0.812745	EUTSA_v10018221mg	Eutrema salsugineum hypothetical protein (EUTSA_v10018221mg) mRNA, complete cds	-	GO:0005622//intracellular	-	-	gi|567123761|ref|XP_006390993.1|/0/hypothetical protein EUTSA_v10018221mg [Eutrema salsugineum]
18010394	259	10.53	5.02333	-1.06779	Down	0.857651	EUTSA_v10011907mg	Eutrema salsugineum hypothetical protein (EUTSA_v10011907mg) mRNA, complete cds	-	-	-	-	gi|567132505|ref|XP_006392981.1|/4.06245e-20/hypothetical protein EUTSA_v10011907mg [Eutrema salsugineum]
18013742	1597	12.3133	46.1333	1.90559	Up	0.935634	EUTSA_v10002520mg	Eutrema salsugineum hypothetical protein (EUTSA_v10002520mg) mRNA, complete cds	K04733|1|7e-180|630|egr:104437994|interleukin-1 receptor-associated kinase 4 [EC:2.7.11.1]	-	GO:0004672//protein kinase activity;GO:0032559//adenyl ribonucleotide binding	GO:0006464//cellular protein modification process	gi|567157496|ref|XP_006396126.1|/0/hypothetical protein EUTSA_v10002520mg [Eutrema salsugineum]
18019025	3765	9.82	39.7933	2.01873	Up	0.938742	EUTSA_v10012489mg	Eutrema salsugineum hypothetical protein (EUTSA_v10012489mg) mRNA, complete cds	K19613|1|2e-122|441|vvi:100241448|leucine-rich repeat protein SHOC2	GO:0044464	-	GO:0006952//defense response;GO:0009987//cellular process	gi|567172757|ref|XP_006399626.1|/0/hypothetical protein EUTSA_v10012489mg [Eutrema salsugineum]
18017337	1840	1.26333	4.50667	1.83483	Up	0.825389	EUTSA_v10013163mg	Eutrema salsugineum hypothetical protein (EUTSA_v10013163mg) mRNA, complete cds	K13754|1|0.0|832|crb:CARUB_v10000616mg|solute carrier family 24 (sodium/potassium/calcium exchanger), member 6	-	GO:0015298//solute:cation antiporter activity	GO:0006811//ion transport	gi|567175092|ref|XP_006400328.1|/0/hypothetical protein EUTSA_v10013163mg [Eutrema salsugineum]
18025202	1852.77	353.7	96.84	-1.86885	Down	0.940192	EUTSA_v10020910mg	Eutrema salsugineum hypothetical protein (EUTSA_v10020910mg) mRNA, complete cds	K10256|1|0.0|825|eus:EUTSA_v10020910mg|omega-6 fatty acid desaturase (delta-12 desaturase) [EC:1.14.19.-]	-	GO:0003824//catalytic activity;GO:0003824//catalytic activity;GO:0003824//catalytic activity	GO:0044238//primary metabolic process;GO:0044238//primary metabolic process;GO:0044238//primary metabolic process	gi|567200232|ref|XP_006407366.1|/0/hypothetical protein EUTSA_v10020910mg [Eutrema salsugineum]
18026887	732	10.1167	104.74	3.37201	Up	0.966901	EUTSA_v10017990mg	Eutrema salsugineum hypothetical protein (EUTSA_v10017990mg) mRNA, complete cds	K17506|1|6e-86|317|eus:EUTSA_v10017990mg|protein phosphatase 1L [EC:3.1.3.16]	GO:0043234//protein complex	GO:0004721//phosphoprotein phosphatase activity;GO:0043169//cation binding	GO:0006464//cellular protein modification process	gi|312282313|dbj|BAJ34022.1|/2.0039e-97/unnamed protein product [Thellungiella halophila]
18992146	651	5.71333	1.83	-1.64249	Down	0.845701	EUTSA_v10009049mg	Eutrema salsugineum hypothetical protein (EUTSA_v10009049mg) mRNA, complete cds	K14488|1|4e-09|61.6|pop:POPTR_0002s02610g|SAUR family protein	-	-	GO:0009725//response to hormone	gi|567146633|ref|XP_006415569.1|/5.1428e-64/hypothetical protein EUTSA_v10009049mg [Eutrema salsugineum]
18019350	1394	45.46	126.847	1.48042	Up	0.927667	EUTSA_v10013762mg	Eutrema salsugineum hypothetical protein (EUTSA_v10013762mg) mRNA, complete cds	K11982|1|8e-76|285|tcc:TCM_041796|E3 ubiquitin-protein ligase RNF115/126 [EC:2.3.2.27]	-	GO:0046914//transition metal ion binding	GO:0009743//response to carbohydrate	gi|567177189|ref|XP_006400946.1|/1.25299e-165/hypothetical protein EUTSA_v10013762mg [Eutrema salsugineum]
18021285	924	50.8833	21.5233	-1.24129	Down	0.916614	EUTSA_v10010666mg	Eutrema salsugineum hypothetical protein (EUTSA_v10010666mg) mRNA, complete cds	-	-	-	-	gi|567188397|ref|XP_006404087.1|/1.65655e-119/hypothetical protein EUTSA_v10010666mg [Eutrema salsugineum]
18017809	480	1.61667	7.51	2.21579	Up	0.893448	EUTSA_v10016047mg	Eutrema salsugineum hypothetical protein (EUTSA_v10016047mg) mRNA, partial cds	-	-	-	-	gi|567180654|ref|XP_006401942.1|/5.79536e-87/hypothetical protein EUTSA_v10016047mg, partial [Eutrema salsugineum]
18012393	2041.1	6.19667	16.67	1.42769	Up	0.904157	EUTSA_v10003944mg	Eutrema salsugineum hypothetical protein (EUTSA_v10003944mg) mRNA, complete cds	-	-	GO:0005515//protein binding;GO:0005515//protein binding	-	gi|567138008|ref|XP_006394377.1|/0/hypothetical protein EUTSA_v10003944mg [Eutrema salsugineum]
18021592	1354	40.94	19.1567	-1.09566	Down	0.908312	EUTSA_v10010645mg	Eutrema salsugineum hypothetical protein (EUTSA_v10010645mg) mRNA, complete cds	K15414|1|4e-126|452|eus:EUTSA_v10010645mg|complement component 1 Q subcomponent-binding protein, mitochondrial	GO:0044429	-	-	gi|567186164|ref|XP_006403439.1|/2.07702e-125/hypothetical protein EUTSA_v10010645mg [Eutrema salsugineum]
18009318	1565	13.6767	40.83	1.57791	Up	0.928863	EUTSA_v10018598mg	Eutrema salsugineum hypothetical protein (EUTSA_v10018598mg) mRNA, complete cds	K04730|1|3e-136|486|pvu:PHAVU_002G182900g|interleukin-1 receptor-associated kinase 1 [EC:2.7.11.1];K04733|2|7e-130|464|cam:101510942|interleukin-1 receptor-associated kinase 4 [EC:2.7.11.1]	-	GO:0004702//receptor signaling protein serine/threonine kinase activity;GO:0032559//adenyl ribonucleotide binding	GO:0006464//cellular protein modification process	gi|567123222|ref|XP_006390845.1|/0/hypothetical protein EUTSA_v10018598mg [Eutrema salsugineum]
18013143	1668	52	166.33	1.67746	Up	0.937098	EUTSA_v10005593mg	Eutrema salsugineum hypothetical protein (EUTSA_v10005593mg) mRNA, partial cds	-	-	GO:0005515//protein binding	GO:0042742//defense response to bacterium;GO:0009696//salicylic acid metabolic process	gi|567139909|ref|XP_006394918.1|/0/hypothetical protein EUTSA_v10005593mg, partial [Eutrema salsugineum]
18030787	580	114.643	236.547	1.04497	Up	0.912011	EUTSA_v10026611mg	Eutrema salsugineum hypothetical protein (EUTSA_v10026611mg) mRNA, complete cds	K13899|1|4e-22|104|egu:105036466|cystatin-C	GO:0030312//external encapsulating structure;GO:0043231//intracellular membrane-bounded organelle	GO:0004866//endopeptidase inhibitor activity	-	gi|567221422|ref|XP_006414340.1|/8.92055e-48/hypothetical protein EUTSA_v10026611mg [Eutrema salsugineum]
18021894	831	55.74	122.11	1.1314	Up	0.916607	EUTSA_v10000533mg	Eutrema salsugineum hypothetical protein (EUTSA_v10000533mg) mRNA, partial cds	K08233|1|4e-160|563|eus:EUTSA_v10000533mg|polyneuridine-aldehyde esterase [EC:3.1.1.78]	-	-	GO:0050832//defense response to fungus;GO:0006725//cellular aromatic compound metabolic process;GO:0009814//defense response, incompatible interaction	gi|567191185|ref|XP_006404849.1|/2.35593e-159/hypothetical protein EUTSA_v10000533mg, partial [Eutrema salsugineum]
18019238	1302	24.93	70.1533	1.49263	Up	0.92618	EUTSA_v10016085mg	Eutrema salsugineum hypothetical protein (EUTSA_v10016085mg) mRNA, complete cds	K05359|1|0.0|839|eus:EUTSA_v10016085mg|arogenate/prephenate dehydratase [EC:4.2.1.91 4.2.1.51]	GO:0009536//plastid	GO:0016836//hydro-lyase activity	GO:0009628//response to abiotic stimulus;GO:0006558//L-phenylalanine metabolic process	gi|567176577|ref|XP_006400768.1|/0/hypothetical protein EUTSA_v10016085mg [Eutrema salsugineum]
18992022	1714	3.29333	11.73	1.83258	Up	0.90752	EUTSA_v10007354mg	Eutrema salsugineum hypothetical protein (EUTSA_v10007354mg) mRNA, complete cds	-	GO:0044464	GO:0003824//catalytic activity;GO:0050662//coenzyme binding	GO:0008152//metabolic process	gi|567146126|ref|XP_006415431.1|/0/hypothetical protein EUTSA_v10007354mg [Eutrema salsugineum]
18019803	940	12.5467	48.2433	1.94303	Up	0.936545	EUTSA_v10006306mg	Eutrema salsugineum hypothetical protein (EUTSA_v10006306mg) mRNA, complete cds	-	-	-	-	gi|567183914|ref|XP_006402824.1|/6.78532e-52/hypothetical protein EUTSA_v10006306mg [Eutrema salsugineum]
18020432	495	15.0967	6.78333	-1.15416	Down	0.886326	EUTSA_v10003297mg	Eutrema salsugineum hypothetical protein (EUTSA_v10003297mg) mRNA, complete cds	-	GO:0016020//membrane	-	-	gi|567185135|ref|XP_006403152.1|/1.10399e-51/hypothetical protein EUTSA_v10003297mg [Eutrema salsugineum]
18011505	597	300.133	111.747	-1.42537	Down	0.927861	EUTSA_v10005285mg	Eutrema salsugineum hypothetical protein (EUTSA_v10005285mg) mRNA, complete cds	K09286|1|5e-24|110|vvi:100264804|EREBP-like factor	GO:0043231//intracellular membrane-bounded organelle	GO:0003676//nucleic acid binding;GO:0001071//nucleic acid binding transcription factor activity	GO:0006351//transcription, DNA-templated;GO:0006950//response to stress	gi|567138393|ref|XP_006394489.1|/1.22929e-87/hypothetical protein EUTSA_v10005285mg [Eutrema salsugineum]
18993876	696	1.44667	10.4433	2.85178	Up	0.9297	EUTSA_v10008665mg	Eutrema salsugineum hypothetical protein (EUTSA_v10008665mg) mRNA, complete cds	K14431|1|2e-12|72.8|fve:101297896|transcription factor TGA	GO:0044464	-	-	gi|567153511|ref|XP_006417512.1|/2.23132e-119/hypothetical protein EUTSA_v10008665mg [Eutrema salsugineum]
18027675	794	6.84333	17.7367	1.37396	Up	0.903962	EUTSA_v10017257mg	Eutrema salsugineum hypothetical protein (EUTSA_v10017257mg) mRNA, complete cds	K00799|1|2e-112|405|eus:EUTSA_v10017257mg|glutathione S-transferase [EC:2.5.1.18]	GO:0044424	GO:0003824//catalytic activity	GO:0009404//toxin metabolic process	gi|567210118|ref|XP_006410004.1|/9.78787e-112/hypothetical protein EUTSA_v10017257mg [Eutrema salsugineum]
18021641	1181	50.6667	183.703	1.85827	Up	0.9394	EUTSA_v10010514mg	Eutrema salsugineum hypothetical protein (EUTSA_v10010514mg) mRNA, complete cds	K08486|1|5e-166|584|eus:EUTSA_v10010514mg|syntaxin 1B/2/3	GO:0016020//membrane	GO:0005515//protein binding	GO:0009626//plant-type hypersensitive response;GO:0010185;GO:0006605//protein targeting;GO:0007165//signal transduction	gi|567187433|ref|XP_006403808.1|/2.90579e-165/hypothetical protein EUTSA_v10010514mg [Eutrema salsugineum]
18029578	3333	16.6033	7.05	-1.23578	Down	0.895174	EUTSA_v10027412mg	Eutrema salsugineum hypothetical protein (EUTSA_v10027412mg) mRNA, partial cds	K16226|1|0.0|912|eus:EUTSA_v10000750mg|disease resistance protein RPS4	GO:0009532//plastid stroma;GO:0000314//organellar small ribosomal subunit;GO:0016020//membrane	GO:0005488//binding;GO:0005198//structural molecule activity	GO:0033554//cellular response to stress;GO:0002218//activation of innate immune response;GO:0010467//gene expression	gi|567220672|ref|XP_006413965.1|/0/hypothetical protein EUTSA_v10027412mg, partial [Eutrema salsugineum]
18008051	1338	4.46667	10.4767	1.22991	Up	0.87114	EUTSA_v10018676mg	Eutrema salsugineum hypothetical protein (EUTSA_v10018676mg) mRNA, complete cds	K04733|1|0.0|733|eus:EUTSA_v10018676mg|interleukin-1 receptor-associated kinase 4 [EC:2.7.11.1]	GO:0009536//plastid	GO:0004713//protein tyrosine kinase activity;GO:0032559//adenyl ribonucleotide binding	GO:0006464//cellular protein modification process	gi|567123679|ref|XP_006390970.1|/0/hypothetical protein EUTSA_v10018676mg [Eutrema salsugineum]
18027985	1855	9.70667	21.88	1.17256	Up	0.900308	EUTSA_v10016636mg	Eutrema salsugineum hypothetical protein (EUTSA_v10016636mg) mRNA, complete cds	K13691|1|2e-118|426|tcc:TCM_019801|pathogen-inducible salicylic acid glucosyltransferase [EC:2.4.1.-]	-	GO:0035251//UDP-glucosyltransferase activity	GO:0042538//hyperosmotic salinity response;GO:0009414//response to water deprivation;GO:0009653//anatomical structure morphogenesis;GO:0009737//response to abscisic acid;GO:0034614//cellular response to reactive oxygen species;GO:0009850//auxin metabolic process	gi|567211274|ref|XP_006410308.1|/0/hypothetical protein EUTSA_v10016636mg [Eutrema salsugineum]
18024282	1866	12.7767	1.31667	-3.27855	Down	0.944213	EUTSA_v10020508mg	Eutrema salsugineum hypothetical protein (EUTSA_v10020508mg) mRNA, complete cds	K01188|1|0.0|1104|eus:EUTSA_v10020508mg|beta-glucosidase [EC:3.2.1.21]	GO:0042579//microbody	GO:0046914//transition metal ion binding;GO:0019899//enzyme binding;GO:0015926//glucosidase activity	GO:0006952//defense response;GO:0006996//organelle organization;GO:0044238//primary metabolic process;GO:0009651//response to salt stress;GO:0009267//cellular response to starvation;GO:0009409//response to cold;GO:0009608//response to symbiont	gi|567201420|ref|XP_006407697.1|/0/hypothetical protein EUTSA_v10020508mg [Eutrema salsugineum]
18010701	1621	32.0667	15.3667	-1.06127	Down	0.902243	EUTSA_v10011499mg	Eutrema salsugineum hypothetical protein (EUTSA_v10011499mg) mRNA, complete cds	-	GO:0044464	GO:0046914//transition metal ion binding	-	gi|567134501|ref|XP_006393516.1|/0/hypothetical protein EUTSA_v10011499mg [Eutrema salsugineum]
18020504	1683	56.85	117.627	1.04898	Up	0.911944	EUTSA_v10003205mg	Eutrema salsugineum hypothetical protein (EUTSA_v10003205mg) mRNA, complete cds	K16292|1|2e-142|506|ppp:PHYPADRAFT_204314|KDEL-tailed cysteine endopeptidase [EC:3.4.22.-];K01365|3|3e-124|446|rcu:RCOM_1152900|cathepsin L [EC:3.4.22.15]	GO:0005576//extracellular region;GO:0009536//plastid	GO:0004175//endopeptidase activity;GO:0005488//binding	GO:0019538//protein metabolic process;GO:0006970//response to osmotic stress	gi|567185653|ref|XP_006403303.1|/0/hypothetical protein EUTSA_v10003205mg [Eutrema salsugineum]
18028535	2074	0.456667	3.78	3.04917	Up	0.851389	EUTSA_v10024762mg	Eutrema salsugineum hypothetical protein (EUTSA_v10024762mg) mRNA, complete cds	K14638|1|0.0|817|tcc:TCM_042339|solute carrier family 15 (peptide/histidine transporter), member 3/4	GO:0016020//membrane	GO:0015103//inorganic anion transmembrane transporter activity	GO:0015833//peptide transport;GO:0010038//response to metal ion;GO:0015698//inorganic anion transport	gi|567220236|ref|XP_006413747.1|/0/hypothetical protein EUTSA_v10024762mg [Eutrema salsugineum]
18011522	1228	29.68	235.82	2.99012	Up	0.959189	EUTSA_v10004676mg	Eutrema salsugineum hypothetical protein (EUTSA_v10004676mg) mRNA, complete cds	K09422|1|3e-144|511|eus:EUTSA_v10004676mg|myb proto-oncogene protein, plant	GO:0043231//intracellular membrane-bounded organelle	GO:0003676//nucleic acid binding;GO:0001071//nucleic acid binding transcription factor activity	GO:0010038//response to metal ion;GO:0009725//response to hormone;GO:0009743//response to carbohydrate;GO:0006970//response to osmotic stress;GO:0006351//transcription, DNA-templated;GO:0048528//post-embryonic root development	gi|567136345|ref|XP_006393928.1|/1.92364e-143/hypothetical protein EUTSA_v10004676mg [Eutrema salsugineum]
18991942	3611	4.07	8.69667	1.09543	Up	0.844409	EUTSA_v10006643mg	Eutrema salsugineum hypothetical protein (EUTSA_v10006643mg) mRNA, complete cds	K11593|1|0.0|1852|eus:EUTSA_v10006643mg|eukaryotic translation initiation factor 2C	-	GO:0003723//RNA binding	GO:0002252	gi|567145806|ref|XP_006415349.1|/0/hypothetical protein EUTSA_v10006643mg [Eutrema salsugineum]
18008122	1666	113.623	48.65	-1.22375	Down	0.920074	EUTSA_v10018941mg	Eutrema salsugineum hypothetical protein (EUTSA_v10018941mg) mRNA, complete cds	K14399|1|4e-40|166|csl:COCSUDRAFT_47181|polyribonucleotide 5'-hydroxyl-kinase [EC:2.7.1.78];K00133|2|6e-10|66.6|aly:ARALYDRAFT_312479|aspartate-semialdehyde dehydrogenase [EC:1.2.1.11]	-	-	GO:0051234//establishment of localization	gi|567121204|ref|XP_006390340.1|/8.99864e-161/hypothetical protein EUTSA_v10018941mg [Eutrema salsugineum]
18014968	504	9.15	4.32333	-1.08163	Down	0.847308	EUTSA_v10029446mg	Eutrema salsugineum hypothetical protein (EUTSA_v10029446mg) mRNA, complete cds	-	-	-	-	gi|567163238|ref|XP_006396991.1|/1.6127e-80/hypothetical protein EUTSA_v10029446mg [Eutrema salsugineum]
18023177	1025	17.29	36.52	1.07875	Up	0.905696	EUTSA_v10021592mg	Eutrema salsugineum hypothetical protein (EUTSA_v10021592mg) mRNA, complete cds	-	-	-	GO:0009628//response to abiotic stimulus	gi|567203850|ref|XP_006408364.1|/1.00454e-99/hypothetical protein EUTSA_v10021592mg [Eutrema salsugineum]
18027393	1704	7.35333	22.3567	1.60423	Up	0.920919	EUTSA_v10016563mg	Eutrema salsugineum hypothetical protein (EUTSA_v10016563mg) mRNA, complete cds	K00750|1|4e-110|399|ppp:PHYPADRAFT_119507|glycogenin glucosyltransferase [EC:2.4.1.186]	-	GO:0016740//transferase activity	-	gi|567212900|ref|XP_006410740.1|/0/hypothetical protein EUTSA_v10016563mg [Eutrema salsugineum]
18992832	836	42.2233	16.5767	-1.34889	Down	0.918998	EUTSA_v10008568mg	Eutrema salsugineum hypothetical protein (EUTSA_v10008568mg) mRNA, complete cds	-	-	-	-	gi|567149337|ref|XP_006416337.1|/1.90557e-108/hypothetical protein EUTSA_v10008568mg [Eutrema salsugineum]
18027281	1260	14.4767	33.3967	1.20597	Up	0.911017	EUTSA_v10016835mg	Eutrema salsugineum hypothetical protein (EUTSA_v10016835mg) mRNA, complete cds	K18368|1|3e-52|206|egr:104449478|caffeoylshikimate esterase [EC:3.1.1.-]	-	-	-	gi|567214533|ref|XP_006411167.1|/0/hypothetical protein EUTSA_v10016835mg [Eutrema salsugineum]
18015642	655	3.02667	8.37667	1.46865	Up	0.868749	EUTSA_v10001673mg	Eutrema salsugineum hypothetical protein (EUTSA_v10001673mg) mRNA, complete cds	-	-	-	-	gi|567166847|ref|XP_006397943.1|/9.57837e-66/hypothetical protein EUTSA_v10001673mg [Eutrema salsugineum]
18017304	844	30.0467	90.5933	1.5922	Up	0.933369	EUTSA_v10014884mg	Eutrema salsugineum hypothetical protein (EUTSA_v10014884mg) mRNA, complete cds	-	GO:0044464	GO:0046914//transition metal ion binding;GO:0001071//nucleic acid binding transcription factor activity	GO:0009642//response to light intensity;GO:0009411//response to UV;GO:0009743//response to carbohydrate;GO:0009409//response to cold;GO:0006972//hyperosmotic response;GO:0006351//transcription, DNA-templated	gi|567177069|ref|XP_006400912.1|/2.2342e-88/hypothetical protein EUTSA_v10014884mg [Eutrema salsugineum]
18029584	1354	2.89	10.1433	1.81139	Up	0.899792	EUTSA_v100253570mg	Eutrema salsugineum hypothetical protein (EUTSA_v100253570mg) mRNA, partial cds	K04733|1|0.0|777|eus:EUTSA_v100253570m|interleukin-1 receptor-associated kinase 4 [EC:2.7.11.1]	GO:0016020//membrane	GO:0030246//carbohydrate binding;GO:0004672//protein kinase activity;GO:0032559//adenyl ribonucleotide binding	GO:0006464//cellular protein modification process;GO:0008037//cell recognition	gi|567220310|ref|XP_006413784.1|/0/hypothetical protein EUTSA_v100253570mg, partial [Eutrema salsugineum]
18022497	924	19.75	6.74333	-1.55032	Down	0.913999	EUTSA_v10027957mg	Eutrema salsugineum hypothetical protein (EUTSA_v10027957mg) mRNA, complete cds	K10752|1|5e-12|72.4|mdm:103421028|histone-binding protein RBBP4;K07213|2|7e-10|65.1|cam:101501125|copper chaperone	-	GO:0043169//cation binding	GO:0006812//cation transport	gi|567192760|ref|XP_006405273.1|/4.81504e-103/hypothetical protein EUTSA_v10027957mg [Eutrema salsugineum]
18026925	708	39.45	88.2433	1.16146	Up	0.916667	EUTSA_v10017531mg	Eutrema salsugineum hypothetical protein (EUTSA_v10017531mg) mRNA, complete cds	K16219|1|4e-11|68.6|tcc:TCM_027003|protein N-terminal methyltransferase [EC:2.1.1.244];K17609|4|6e-07|54.7|bvg:104897381|nucleoredoxin [EC:1.8.1.8]	-	GO:0046914//transition metal ion binding	-	gi|567213811|ref|XP_006410973.1|/1.94662e-142/hypothetical protein EUTSA_v10017531mg [Eutrema salsugineum]
18993339	1077	22.04	11.0133	-1.00087	Down	0.88776	EUTSA_v10008048mg	Eutrema salsugineum hypothetical protein (EUTSA_v10008048mg) mRNA, complete cds	-	-	-	-	gi|567151415|ref|XP_006416921.1|/0/hypothetical protein EUTSA_v10008048mg [Eutrema salsugineum]
18992153	417	5.29	1.69333	-1.6434	Down	0.83692	EUTSA_v10009531mg	Eutrema salsugineum hypothetical protein (EUTSA_v10009531mg) mRNA, partial cds	K14488|1|4e-08|57.0|pop:POPTR_0002s02610g|SAUR family protein	-	-	GO:0009725//response to hormone	gi|567146660|ref|XP_006415576.1|/3.53199e-56/hypothetical protein EUTSA_v10009531mg, partial [Eutrema salsugineum]
18019458	1245	18.79	73.8433	1.9745	Up	0.939206	EUTSA_v10014244mg	Eutrema salsugineum hypothetical protein (EUTSA_v10014244mg) mRNA, complete cds	K14299|1|2e-15|84.3|mdm:103418195|nucleoporin SEH1	GO:0005618//cell wall	GO:0016788//hydrolase activity, acting on ester bonds;GO:0016747//transferase activity, transferring acyl groups other than amino-acyl groups	GO:0000003//reproduction	gi|567172080|ref|XP_006399422.1|/2.92045e-171/hypothetical protein EUTSA_v10014244mg [Eutrema salsugineum]
18030207	843	10.95	4.49333	-1.28507	Down	0.877298	EUTSA_v10025943mg	Eutrema salsugineum hypothetical protein (EUTSA_v10025943mg) mRNA, complete cds	K03801|1|7e-163|573|eus:EUTSA_v10025943mg|lipoyl(octanoyl) transferase [EC:2.3.1.181]	GO:0044424	-	GO:0006633//fatty acid biosynthetic process;GO:0043412//macromolecule modification	gi|567218014|ref|XP_006412636.1|/3.98757e-162/hypothetical protein EUTSA_v10025943mg [Eutrema salsugineum]
18015003	1777	13.1267	30.03	1.1939	Up	0.908386	EUTSA_v10028663mg	Eutrema salsugineum hypothetical protein (EUTSA_v10028663mg) mRNA, complete cds	K13207|1|0.0|766|eus:EUTSA_v10028663mg|CUG-BP- and ETR3-like factor	GO:0044424	GO:0003676//nucleic acid binding	GO:0009863//salicylic acid mediated signaling pathway;GO:0033554//cellular response to stress	gi|567161723|ref|XP_006396539.1|/0/hypothetical protein EUTSA_v10028663mg [Eutrema salsugineum]
18018523	934	17.15	63.18	1.88126	Up	0.937106	EUTSA_v10014457mg	Eutrema salsugineum hypothetical protein (EUTSA_v10014457mg) mRNA, complete cds	K01535|1|8e-09|61.6|obr:102715415|H+-transporting ATPase [EC:3.6.3.6];K18490|2|8e-09|61.6|mdm:103400993|homeobox protein OTX2	GO:0043231//intracellular membrane-bounded organelle	GO:0001071//nucleic acid binding transcription factor activity;GO:0003677//DNA binding	GO:0009628//response to abiotic stimulus;GO:0006351//transcription, DNA-templated;GO:0008283//cell proliferation;GO:0000578//embryonic axis specification;GO:0009793//embryo development ending in seed dormancy	gi|567177278|ref|XP_006400972.1|/7.77043e-141/hypothetical protein EUTSA_v10014457mg [Eutrema salsugineum]
18030690	999	4.93333	0.986667	-2.32193	Down	0.860297	EUTSA_v10026076mg	Eutrema salsugineum hypothetical protein (EUTSA_v10026076mg) mRNA, complete cds	-	GO:0044464	-	GO:0000902//cell morphogenesis;GO:0009827//plant-type cell wall modification;GO:0000003//reproduction	gi|567221306|ref|XP_006414282.1|/4.94862e-136/hypothetical protein EUTSA_v10026076mg [Eutrema salsugineum]
18009572	1701.55	36.8467	15.4567	-1.2533	Down	0.913894	EUTSA_v10023474mg	Eutrema salsugineum hypothetical protein (EUTSA_v10023474mg) mRNA, complete cds	K03252|1|5e-14|80.1|mdm:103420349|translation initiation factor 3 subunit C	-	-	-	gi|567128511|ref|XP_006392027.1|/0/hypothetical protein EUTSA_v10023474mg [Eutrema salsugineum]
18018474	3102	3.08	8.76333	1.50855	Up	0.874727	EUTSA_v10012567mg	Eutrema salsugineum hypothetical protein (EUTSA_v10012567mg) mRNA, complete cds	K10643|1|0.0|1845|eus:EUTSA_v10012567mg|CCR4-NOT transcription complex subunit 4 [EC:2.3.2.27]	-	GO:0003676//nucleic acid binding;GO:0046914//transition metal ion binding	-	gi|567176945|ref|XP_006400876.1|/0/hypothetical protein EUTSA_v10012567mg [Eutrema salsugineum]
18026893	1222	3.07333	6.38667	1.05526	Up	0.804158	EUTSA_v10016885mg	Eutrema salsugineum hypothetical protein (EUTSA_v10016885mg) mRNA, complete cds	K14709|1|7e-105|381|pxb:103945198|solute carrier family 39 (zinc transporter), member 1/2/3	GO:0031224//intrinsic component of membrane	GO:0046915//transition metal ion transmembrane transporter activity	GO:0006829//zinc II ion transport;GO:0051707//response to other organism	gi|567210346|ref|XP_006410061.1|/6.12889e-150/hypothetical protein EUTSA_v10016885mg [Eutrema salsugineum]
18028977	312	5.5	1.95333	-1.49349	Down	0.827497	EUTSA_v10027540mg	Eutrema salsugineum hypothetical protein (EUTSA_v10027540mg) mRNA, complete cds	K14488|1|1e-55|214|eus:EUTSA_v10027540mg|SAUR family protein	GO:0009536//plastid	-	GO:0009725//response to hormone	gi|567217110|ref|XP_006412184.1|/6.75238e-55/hypothetical protein EUTSA_v10027540mg [Eutrema salsugineum]
18994168	1392	13.7067	28.5667	1.05945	Up	0.899964	EUTSA_v10007958mg	Eutrema salsugineum hypothetical protein (EUTSA_v10007958mg) mRNA, complete cds	-	-	-	-	gi|567154692|ref|XP_006417851.1|/0/hypothetical protein EUTSA_v10007958mg [Eutrema salsugineum]
18025295	1473	1.85667	7.38333	1.99156	Up	0.884158	EUTSA_v100199261mg	Eutrema salsugineum hypothetical protein (EUTSA_v100199261mg) mRNA, partial cds	K06683|1|3e-87|323|gsl:Gasu_53970|cell division control protein CDC15 [EC:2.7.11.1];K11228|2|4e-61|236|sot:102597923|mitogen-activated protein kinase kinase kinase [EC:2.7.11.1];K04421|4|3e-58|226|mis:MICPUN_80084|mitogen-activated protein kinase kinase kinase 3 [EC:2.7.11.25];K13414|5|3e-58|226|egr:104455024|mitogen-activated protein kinase kinase kinase 1, plant [EC:2.7.11.25]	GO:0043231//intracellular membrane-bounded organelle;GO:0044444//cytoplasmic part;GO:0016020//membrane;GO:0043231//intracellular membrane-bounded organelle;GO:0044444//cytoplasmic part;GO:0016020//membrane	GO:0004672//protein kinase activity;GO:0032559//adenyl ribonucleotide binding;GO:0004672//protein kinase activity;GO:0032559//adenyl ribonucleotide binding	GO:0006464//cellular protein modification process;GO:0048229//gametophyte development;GO:0006464//cellular protein modification process;GO:0048229//gametophyte development	gi|567199672|ref|XP_006407202.1|/0/hypothetical protein EUTSA_v100199261mg, partial [Eutrema salsugineum]
18011130	1654	5.25333	27.39	2.38234	Up	0.941649	EUTSA_v10011446mg	Eutrema salsugineum hypothetical protein (EUTSA_v10011446mg) mRNA, complete cds	K08900|1|0.0|716|crb:CARUB_v10013636mg|mitochondrial chaperone BCS1	GO:0044464	GO:0017111//nucleoside-triphosphatase activity;GO:0032559//adenyl ribonucleotide binding	GO:0009725//response to hormone	gi|567135388|ref|XP_006393753.1|/0/hypothetical protein EUTSA_v10011446mg [Eutrema salsugineum]
18024218	2038	3.37333	8.37333	1.31163	Up	0.859303	EUTSA_v10020374mg	Eutrema salsugineum hypothetical protein (EUTSA_v10020374mg) mRNA, complete cds	K03686|1|3e-16|87.8|zma:100382361|molecular chaperone DnaJ	GO:0044432	GO:0005515//protein binding;GO:0003824//catalytic activity	GO:0044267//cellular protein metabolic process;GO:0009408//response to heat;GO:0000904//cell morphogenesis involved in differentiation	gi|567201516|ref|XP_006407724.1|/0/hypothetical protein EUTSA_v10020374mg [Eutrema salsugineum]
18992804	796	2.18	7.11333	1.7062	Up	0.871402	EUTSA_v10008635mg	Eutrema salsugineum hypothetical protein (EUTSA_v10008635mg) mRNA, complete cds	-	-	-	GO:0003006//developmental process involved in reproduction	gi|567149234|ref|XP_006416308.1|/4.54664e-109/hypothetical protein EUTSA_v10008635mg [Eutrema salsugineum]
18028730	1698	7.62333	3.34	-1.19057	Down	0.84056	EUTSA_v10024989mg	Eutrema salsugineum hypothetical protein (EUTSA_v10024989mg) mRNA, complete cds	K01177|1|0.0|735|gmx:547931|beta-amylase [EC:3.2.1.2]	-	GO:0016160//amylase activity;GO:0043167//ion binding	GO:0005982//starch metabolic process;GO:0051707//response to other organism	gi|567221852|ref|XP_006414555.1|/0/hypothetical protein EUTSA_v10024989mg [Eutrema salsugineum]
18028797	1092	6.16333	49.8033	3.01446	Up	0.959032	EUTSA_v10025976mg	Eutrema salsugineum hypothetical protein (EUTSA_v10025976mg) mRNA, complete cds	-	GO:0005618//cell wall	-	GO:0000902//cell morphogenesis;GO:0009827//plant-type cell wall modification;GO:0000003//reproduction	gi|567215994|ref|XP_006411626.1|/6.67059e-129/hypothetical protein EUTSA_v10025976mg [Eutrema salsugineum]
18992945	3317	11.2367	25.33	1.17263	Up	0.904089	EUTSA_v10006694mg	Eutrema salsugineum hypothetical protein (EUTSA_v10006694mg) mRNA, complete cds	K10352|1|7e-45|183|sot:102585808|myosin heavy chain;K06674|3|2e-09|65.9|dosa:Os01t0904400-01|structural maintenance of chromosome 2	GO:0016020//membrane	-	-	gi|567149774|ref|XP_006416460.1|/0/hypothetical protein EUTSA_v10006694mg [Eutrema salsugineum]
18019211	1004	4.52667	10.5333	1.21844	Up	0.870864	EUTSA_v100126931mg	Eutrema salsugineum hypothetical protein (EUTSA_v100126931mg) mRNA, partial cds	-	-	GO:0005488//binding	-	gi|567178339|ref|XP_006401272.1|/1.4178e-90/hypothetical protein EUTSA_v100126931mg, partial [Eutrema salsugineum]
18028122	814	11.07	35.1733	1.66783	Up	0.929834	EUTSA_v10026349mg	Eutrema salsugineum hypothetical protein (EUTSA_v10026349mg) mRNA, complete cds	-	GO:0031224//intrinsic component of membrane	-	-	gi|567221700|ref|XP_006414479.1|/3.23657e-73/hypothetical protein EUTSA_v10026349mg [Eutrema salsugineum]
18015615	1501	6.06667	35.3267	2.54178	Up	0.94505	EUTSA_v10001734mg	Eutrema salsugineum hypothetical protein (EUTSA_v10001734mg) mRNA, complete cds	K01179|1|2e-111|403|mdm:103453816|endoglucanase [EC:3.2.1.4]	GO:0044464	GO:0016798//hydrolase activity, acting on glycosyl bonds	GO:0044238//primary metabolic process	gi|567165771|ref|XP_006397635.1|/0/hypothetical protein EUTSA_v10001734mg [Eutrema salsugineum]
18016509	1003	161.783	535.123	1.72581	Up	0.938772	EUTSA_v10014557mg	Eutrema salsugineum hypothetical protein (EUTSA_v10014557mg) mRNA, complete cds	K08488|1|3e-31|136|ath:AT1G32270|syntaxin 7	GO:0031090//organelle membrane;GO:0009536//plastid	-	GO:0006952//defense response;GO:0002252;GO:0051707//response to other organism	gi|567170979|ref|XP_006399103.1|/6.52334e-104/hypothetical protein EUTSA_v10014557mg [Eutrema salsugineum]
18012021	1776	32.38	9.53667	-1.76355	Down	0.930694	EUTSA_v10004173mg	Eutrema salsugineum hypothetical protein (EUTSA_v10004173mg) mRNA, complete cds	K03265|1|0.0|909|eus:EUTSA_v10004173mg|peptide chain release factor subunit 1	GO:0044424;GO:0044424	GO:0003747//translation release factor activity;GO:0003747//translation release factor activity	GO:0006412//translation;GO:0006412//translation	gi|567141010|ref|XP_006395232.1|/0/hypothetical protein EUTSA_v10004173mg [Eutrema salsugineum]
18011699	1828	3.89333	11.36	1.54489	Up	0.893246	EUTSA_v10004215mg	Eutrema salsugineum hypothetical protein (EUTSA_v10004215mg) mRNA, complete cds	K01184|1|3e-23|110|csv:101216650|polygalacturonase [EC:3.2.1.15]	GO:0044464	GO:0004553//hydrolase activity, hydrolyzing O-glycosyl compounds	GO:0044238//primary metabolic process;GO:0045229//external encapsulating structure organization	gi|567140493|ref|XP_006395083.1|/0/hypothetical protein EUTSA_v10004215mg [Eutrema salsugineum]
18008480	2855	2.89	7.53	1.38158	Up	0.854475	EUTSA_v10018110mg	Eutrema salsugineum hypothetical protein (EUTSA_v10018110mg) mRNA, complete cds	K17535|1|6e-18|94.0|rcu:RCOM_1599780|serine/threonine-protein kinase TNNI3K [EC:2.7.11.1]	GO:0031090//organelle membrane	-	GO:0006810//transport	gi|567119836|ref|XP_006389970.1|/0/hypothetical protein EUTSA_v10018110mg [Eutrema salsugineum]
18023163	3788	4.94333	14.5533	1.55779	Up	0.905136	EUTSA_v10019935mg	Eutrema salsugineum hypothetical protein (EUTSA_v10019935mg) mRNA, complete cds	K00770|1|0.0|1537|jcu:105642579|1,4-beta-D-xylan synthase [EC:2.4.2.24]	GO:0031228//intrinsic component of Golgi membrane;GO:0031228//intrinsic component of Golgi membrane	GO:0016759//cellulose synthase activity;GO:0016759//cellulose synthase activity	GO:0045229//external encapsulating structure organization;GO:0048588//developmental cell growth;GO:0009250//glucan biosynthetic process;GO:0042546//cell wall biogenesis;GO:0006950//response to stress;GO:0045229//external encapsulating structure organization;GO:0048588//developmental cell growth;GO:0009250//glucan biosynthetic process;GO:0042546//cell wall biogenesis;GO:0006950//response to stress	gi|567203793|ref|XP_006408348.1|/0/hypothetical protein EUTSA_v10019935mg [Eutrema salsugineum]
18012220	1631	11.9633	34.0167	1.50762	Up	0.921487	EUTSA_v10004062mg	Eutrema salsugineum hypothetical protein (EUTSA_v10004062mg) mRNA, complete cds	K00517|1|0.0|1021|eus:EUTSA_v10004062mg|	GO:0044464	GO:0016491//oxidoreductase activity;GO:0005506//iron ion binding	GO:0008152//metabolic process	gi|567142259|ref|XP_006395578.1|/0/hypothetical protein EUTSA_v10004062mg [Eutrema salsugineum]
18027940	684	2.21667	9.59333	2.11364	Up	0.906675	EUTSA_v10017726mg	Eutrema salsugineum hypothetical protein (EUTSA_v10017726mg) mRNA, complete cds	K08488|1|4e-22|105|ath:AT1G32270|syntaxin 7	GO:0009536//plastid	-	GO:0010260//organ senescence;GO:0002252;GO:0009607//response to biotic stimulus	gi|567213016|ref|XP_006410770.1|/1.64781e-111/hypothetical protein EUTSA_v10017726mg [Eutrema salsugineum]
18023859	1174.92	8.86333	26.8733	1.60025	Up	0.924386	EUTSA_v10021220mg	Eutrema salsugineum hypothetical protein (EUTSA_v10021220mg) mRNA, complete cds	K12133|1|2e-20|100|bpg:Bathy05g02420|MYB-related transcription factor LHY	GO:0043231//intracellular membrane-bounded organelle;GO:0043231//intracellular membrane-bounded organelle;GO:0043231//intracellular membrane-bounded organelle;GO:0043231//intracellular membrane-bounded organelle	GO:0003676//nucleic acid binding;GO:0003676//nucleic acid binding;GO:0003676//nucleic acid binding;GO:0003676//nucleic acid binding	-	gi|567201286|ref|XP_006407659.1|/2.65569e-128/hypothetical protein EUTSA_v10021220mg [Eutrema salsugineum]
18015728	2836	2.41333	5.99	1.31153	Up	0.824082	EUTSA_v10001337mg	Eutrema salsugineum hypothetical protein (EUTSA_v10001337mg) mRNA, complete cds	K13855|1|9e-38|159|mis:MICPUN_56639|solute carrier family 4 (anion exchanger), member 2;K13862|2|2e-30|135|ccp:CHC_T00008463001|solute carrier family 4 (sodium borate transporter), member 11	GO:0044459;GO:0044420//extracellular matrix component;GO:0043231//intracellular membrane-bounded organelle;GO:0031224//intrinsic component of membrane	GO:0015301//anion:anion antiporter activity;GO:0015562//efflux transmembrane transporter activity;GO:0015103//inorganic anion transmembrane transporter activity	GO:0006820//anion transport;GO:0010035//response to inorganic substance;GO:0034220//ion transmembrane transport	gi|567166731|ref|XP_006397908.1|/0/hypothetical protein EUTSA_v10001337mg [Eutrema salsugineum]
18991754	494	183.66	380.663	1.05148	Up	0.913722	EUTSA_v10009241mg	Eutrema salsugineum hypothetical protein (EUTSA_v10009241mg) mRNA, complete cds	-	-	-	GO:0006950//response to stress	gi|567145055|ref|XP_006415139.1|/6.10009e-26/hypothetical protein EUTSA_v10009241mg [Eutrema salsugineum]
18015115	1883	4.84	20.9767	2.11571	Up	0.932465	EUTSA_v10028546mg	Eutrema salsugineum hypothetical protein (EUTSA_v10028546mg) mRNA, complete cds	K01051|1|0.0|1096|eus:EUTSA_v10028546mg|pectinesterase [EC:3.1.1.11]	GO:0005618//cell wall	GO:0030234//enzyme regulator activity	GO:0071555//cell wall organization	gi|567161366|ref|XP_006396440.1|/0/hypothetical protein EUTSA_v10028546mg [Eutrema salsugineum]
18024236	1857	3.46333	26.4967	2.93558	Up	0.951148	EUTSA_v10020590mg	Eutrema salsugineum hypothetical protein (EUTSA_v10020590mg) mRNA, complete cds	-	-	-	-	gi|567197088|ref|XP_006406471.1|/0/hypothetical protein EUTSA_v10020590mg [Eutrema salsugineum]
18028381	1008	13.9067	5.31	-1.38899	Down	0.895914	EUTSA_v10027590mg	Eutrema salsugineum hypothetical protein (EUTSA_v10027590mg) mRNA, complete cds	K09250|1|1e-26|120|pxb:103953477|cellular nucleic acid-binding protein	GO:0044444//cytoplasmic part;GO:0005634//nucleus	GO:0043566//structure-specific DNA binding	GO:0009987//cellular process;GO:0009791//post-embryonic development;GO:0048608//reproductive structure development	gi|567216058|ref|XP_006411658.1|/9.28537e-58/hypothetical protein EUTSA_v10027590mg [Eutrema salsugineum]
18992398	855	3.57333	9.42667	1.39948	Up	0.874354	EUTSA_v10008403mg	Eutrema salsugineum hypothetical protein (EUTSA_v10008403mg) mRNA, complete cds	K09422|1|1e-159|562|eus:EUTSA_v10008403mg|myb proto-oncogene protein, plant	GO:0043231//intracellular membrane-bounded organelle	GO:0001071//nucleic acid binding transcription factor activity	GO:0009267//cellular response to starvation;GO:0006351//transcription, DNA-templated;GO:0009685//gibberellin metabolic process;GO:0010033//response to organic substance	gi|567147654|ref|XP_006415860.1|/7.14946e-159/hypothetical protein EUTSA_v10008403mg [Eutrema salsugineum]
18008804	618	9.81333	3.32	-1.56356	Down	0.885601	EUTSA_v10019142mg	Eutrema salsugineum hypothetical protein (EUTSA_v10019142mg) mRNA, complete cds	K09286|1|2e-31|135|brp:103850582|EREBP-like factor	GO:0043231//intracellular membrane-bounded organelle	GO:0003676//nucleic acid binding;GO:0001071//nucleic acid binding transcription factor activity	GO:0006351//transcription, DNA-templated;GO:0009743//response to carbohydrate	gi|567121054|ref|XP_006390299.1|/9.5651e-110/hypothetical protein EUTSA_v10019142mg [Eutrema salsugineum]
18019919	1399	5.12	13.36	1.3837	Up	0.893702	EUTSA_v10006018mg	Eutrema salsugineum hypothetical protein (EUTSA_v10006018mg) mRNA, complete cds	K01757|1|7e-37|155|brp:103852877|strictosidine synthase [EC:4.3.3.2]	GO:0043231//intracellular membrane-bounded organelle	GO:0016843	GO:0009820//alkaloid metabolic process	gi|567184230|ref|XP_006402920.1|/0/hypothetical protein EUTSA_v10006018mg [Eutrema salsugineum]
18013971	2031	25.0167	54.0233	1.11069	Up	0.911361	EUTSA_v10002455mg	Eutrema salsugineum hypothetical protein (EUTSA_v10002455mg) mRNA, complete cds	K14494|1|1e-50|201|ppp:PHYPADRAFT_235433|DELLA protein	-	GO:0001071//nucleic acid binding transcription factor activity	GO:0006351//transcription, DNA-templated;GO:0009743//response to carbohydrate	gi|567158951|ref|XP_006418880.1|/0/hypothetical protein EUTSA_v10002455mg [Eutrema salsugineum]
18022629	872	3.92	0.536667	-2.86876	Down	0.850708	EUTSA_v10027914mg	Eutrema salsugineum hypothetical protein (EUTSA_v10027914mg) mRNA, complete cds	K11426|1|4e-49|195|sly:101250545|SET and MYND domain-containing protein;K19476|3|2e-16|87.0|mdm:103418875|vacuolar protein sorting-associated protein IST1	GO:0005576//extracellular region	GO:0046914//transition metal ion binding	-	gi|567194176|ref|XP_006405674.1|/9.77181e-111/hypothetical protein EUTSA_v10027914mg [Eutrema salsugineum]
18027161	1448	83.5833	29.3433	-1.51018	Down	0.92763	EUTSA_v10016982mg	Eutrema salsugineum hypothetical protein (EUTSA_v10016982mg) mRNA, complete cds	K00507|1|1e-168|593|eus:EUTSA_v10016982mg|stearoyl-CoA desaturase (delta-9 desaturase) [EC:1.14.19.1]	GO:0031224//intrinsic component of membrane	GO:0016705//oxidoreductase activity, acting on paired donors, with incorporation or reduction of molecular oxygen	GO:0006631//fatty acid metabolic process	gi|567211131|ref|XP_006410268.1|/8.2763e-168/hypothetical protein EUTSA_v10016982mg [Eutrema salsugineum]
18022789	1553	61.68	176.587	1.5175	Up	0.929633	EUTSA_v10027832mg	Eutrema salsugineum hypothetical protein (EUTSA_v10027832mg) mRNA, complete cds	K10457|1|3e-19|97.4|vvi:100267149|kelch-like protein 20;K10442|2|2e-18|94.4|sly:101268156|kelch-like protein 1/4/5;K16726|3|3e-06|54.3|mis:MICPUN_106342|ankyrin repeat domain-containing protein 17	-	-	-	gi|567192782|ref|XP_006405279.1|/1.95269e-162/hypothetical protein EUTSA_v10027832mg [Eutrema salsugineum]
18026124	600	0.01	4.51333	8.81805	Up	0.923714	EUTSA_v10022858mg	Eutrema salsugineum hypothetical protein (EUTSA_v10022858mg) mRNA, complete cds	K10357|1|1e-13|76.6|brp:103839220|myosin V	GO:0042579//microbody;GO:0015629//actin cytoskeleton	GO:0008092//cytoskeletal protein binding;GO:0017111//nucleoside-triphosphatase activity;GO:0005083;GO:0032559//adenyl ribonucleotide binding	GO:0051640//organelle localization;GO:0048588//developmental cell growth;GO:0030029//actin filament-based process	gi|567208477|ref|XP_006409589.1|/5.36588e-115/hypothetical protein EUTSA_v10022858mg [Eutrema salsugineum]
18023553	2212.38	11.1267	32.9133	1.56465	Up	0.92346	EUTSA_v10020460mg	Eutrema salsugineum hypothetical protein (EUTSA_v10020460mg) mRNA, complete cds	-	-	-	-	gi|567202300|ref|XP_006407931.1|/0/hypothetical protein EUTSA_v10020460mg [Eutrema salsugineum]
18018944	541	41.38	19.9267	-1.05423	Down	0.905136	EUTSA_v10015187mg	Eutrema salsugineum hypothetical protein (EUTSA_v10015187mg) mRNA, complete cds	-	-	-	-	gi|567181291|ref|XP_006402130.1|/1.18719e-37/hypothetical protein EUTSA_v10015187mg [Eutrema salsugineum]
18021166	982	0.9	3.68	2.03171	Up	0.80652	EUTSA_v10010624mg	Eutrema salsugineum hypothetical protein (EUTSA_v10010624mg) mRNA, complete cds	K04708|1|3e-08|60.1|sot:102600214|3-dehydrosphinganine reductase [EC:1.1.1.102]	-	GO:0003824//catalytic activity	GO:0008152//metabolic process	gi|567188182|ref|XP_006404023.1|/6.73229e-122/hypothetical protein EUTSA_v10010624mg [Eutrema salsugineum]
18013723	2259	26.6567	62.7733	1.23566	Up	0.918034	EUTSA_v10002468mg	Eutrema salsugineum hypothetical protein (EUTSA_v10002468mg) mRNA, complete cds	K09571|1|0.0|1003|eus:EUTSA_v10002468mg|FK506-binding protein 4/5 [EC:5.2.1.8]	GO:0043231//intracellular membrane-bounded organelle	GO:0016859//cis-trans isomerase activity;GO:0005527//macrolide binding;GO:0005515//protein binding	GO:0006950//response to stress;GO:0044267//cellular protein metabolic process;GO:0010038//response to metal ion	gi|567158111|ref|XP_006418643.1|/0/hypothetical protein EUTSA_v10002468mg [Eutrema salsugineum]
18020997	1146	2.28333	13.0367	2.51336	Up	0.927592	EUTSA_v10010465mg	Eutrema salsugineum hypothetical protein (EUTSA_v10010465mg) mRNA, complete cds	K08241|1|8e-79|294|tcc:TCM_000324|jasmonate O-methyltransferase [EC:2.1.1.141]	GO:0044464	GO:0008168//methyltransferase activity	GO:0006631//fatty acid metabolic process;GO:0010038//response to metal ion	gi|567188029|ref|XP_006403977.1|/0/hypothetical protein EUTSA_v10010465mg [Eutrema salsugineum]
18020153	546	19.4667	3.36667	-2.53161	Down	0.937562	EUTSA_v10006332mg	Eutrema salsugineum hypothetical protein (EUTSA_v10006332mg) mRNA, complete cds	K03676|1|6e-51|200|eus:EUTSA_v10006332mg|glutaredoxin 3	-	GO:0030611//arsenate reductase activity;GO:0015036//disulfide oxidoreductase activity	GO:0019725//cellular homeostasis	gi|567182211|ref|XP_006402325.1|/2.77123e-50/hypothetical protein EUTSA_v10006332mg [Eutrema salsugineum]
18010914	896	21.4967	73.0167	1.76411	Up	0.936306	EUTSA_v10011796mg	Eutrema salsugineum hypothetical protein (EUTSA_v10011796mg) mRNA, complete cds	K09286|1|1e-32|140|crb:CARUB_v10014552mg|EREBP-like factor	GO:0044451	GO:0005488//binding	GO:0071495;GO:0009743//response to carbohydrate;GO:0071310//cellular response to organic substance;GO:0002218//activation of innate immune response;GO:0007165//signal transduction;GO:0006351//transcription, DNA-templated;GO:0009723//response to ethylene	gi|20340233|gb|AAM19703.1|AF499716_1/2.83249e-60/ethylene responsive element binding factor 4-like protein [Eutrema halophilum]
18015749	1005	15.69	99.3	2.66195	Up	0.954018	EUTSA_v10001568mg	Eutrema salsugineum hypothetical protein (EUTSA_v10001568mg) mRNA, complete cds	K16225|1|1e-14|81.3|crb:CARUB_v10025742mg|probable WRKY transcription factor 52;K13425|2|1e-13|69.7|gmx:102667019|WRKY transcription factor 22;K18834|4|4e-13|76.3|pop:POPTR_0014s16220g|WRKY transcription factor 1	GO:0031981//nuclear lumen	GO:0003677//DNA binding;GO:0001071//nucleic acid binding transcription factor activity	GO:0006351//transcription, DNA-templated;GO:0009743//response to carbohydrate	gi|567166459|ref|XP_006397828.1|/3.52563e-158/hypothetical protein EUTSA_v10001568mg [Eutrema salsugineum]
18016124	255	3.28667	6.82	1.05315	Up	0.811968	EUTSA_v10001161mg	Eutrema salsugineum hypothetical protein (EUTSA_v10001161mg) mRNA, complete cds	-	-	-	-	gi|567167373|ref|XP_006398070.1|/4.62962e-40/hypothetical protein EUTSA_v10001161mg [Eutrema salsugineum]
18009049	1282	8.40667	3.62	-1.21554	Down	0.852435	EUTSA_v10018751mg	Eutrema salsugineum hypothetical protein (EUTSA_v10018751mg) mRNA, complete cds	K11420|1|6e-32|139|aly:ARALYDRAFT_312743|euchromatic histone-lysine N-methyltransferase [EC:2.1.1.43]	-	-	-	gi|567122272|ref|XP_006390591.1|/0/hypothetical protein EUTSA_v10018751mg [Eutrema salsugineum]
18027846	1055	24.3267	6.02667	-2.01311	Down	0.933287	EUTSA_v10017079mg	Eutrema salsugineum hypothetical protein (EUTSA_v10017079mg) mRNA, complete cds	K08081|1|4e-153|541|eus:EUTSA_v10017079mg|tropinone reductase I [EC:1.1.1.206]	-	GO:0003824//catalytic activity	GO:0008152//metabolic process	gi|567210028|ref|XP_006409978.1|/2.38705e-152/hypothetical protein EUTSA_v10017079mg [Eutrema salsugineum]
18018998	1250	2.77333	0.226667	-3.61298	Down	0.819941	EUTSA_v10014054mg	Eutrema salsugineum hypothetical protein (EUTSA_v10014054mg) mRNA, complete cds	K05278|1|0.0|663|eus:EUTSA_v10014054mg|flavonol synthase [EC:1.14.11.23]	GO:0044424	GO:0043169//cation binding;GO:0019842//vitamin binding;GO:0016706//oxidoreductase activity, acting on paired donors, with incorporation or reduction of molecular oxygen, 2-oxoglutarate as one donor, and incorporation of one atom each of oxygen into both donors;GO:0016701//oxidoreductase activity, acting on single donors with incorporation of molecular oxygen	GO:0009628//response to abiotic stimulus;GO:0009581;GO:0051553//flavone biosynthetic process	gi|567171866|ref|XP_006399370.1|/0/hypothetical protein EUTSA_v10014054mg [Eutrema salsugineum]
18015203	1060.75	3.99	8.26333	1.05034	Up	0.833558	EUTSA_v100284770mg	Eutrema salsugineum hypothetical protein (EUTSA_v100284770mg) mRNA, partial cds	K04730|1|5e-37|155|gmx:100793182|interleukin-1 receptor-associated kinase 1 [EC:2.7.11.1];K13420|4|5e-17|89.4|vvi:100241966|LRR receptor-like serine/threonine-protein kinase FLS2 [EC:2.7.11.1]	GO:0016020//membrane;GO:0016020//membrane	GO:0016301//kinase activity;GO:0032559//adenyl ribonucleotide binding;GO:0016301//kinase activity;GO:0032559//adenyl ribonucleotide binding	GO:0006464//cellular protein modification process;GO:0007167//enzyme linked receptor protein signaling pathway;GO:0006464//cellular protein modification process;GO:0007167//enzyme linked receptor protein signaling pathway	gi|567161812|ref|XP_006396565.1|/6.25315e-153/hypothetical protein EUTSA_v100284770mg, partial [Eutrema salsugineum]
18017776	1010	18.4167	39.1567	1.08825	Up	0.90731	EUTSA_v10014609mg	Eutrema salsugineum hypothetical protein (EUTSA_v10014609mg) mRNA, complete cds	K07304|1|3e-131|468|eus:EUTSA_v10014609mg|peptide-methionine (S)-S-oxide reductase [EC:1.8.4.11]	GO:0044444//cytoplasmic part	GO:0016671//oxidoreductase activity, acting on a sulfur group of donors, disulfide as acceptor	GO:0006979//response to oxidative stress;GO:0009628//response to abiotic stimulus;GO:0043412//macromolecule modification	gi|567171393|ref|XP_006399228.1|/1.40294e-130/hypothetical protein EUTSA_v10014609mg [Eutrema salsugineum]
18028273	571	8.88667	22.96	1.36941	Up	0.910658	EUTSA_v10026695mg	Eutrema salsugineum hypothetical protein (EUTSA_v10026695mg) mRNA, complete cds	-	-	-	-	gi|567216914|ref|XP_006412086.1|/9.16474e-34/hypothetical protein EUTSA_v10026695mg [Eutrema salsugineum]
18019096	495	7.88667	3.31333	-1.25113	Down	0.848803	EUTSA_v10015313mg	Eutrema salsugineum hypothetical protein (EUTSA_v10015313mg) mRNA, complete cds	-	-	-	-	gi|567172672|ref|XP_006399602.1|/1.78596e-81/hypothetical protein EUTSA_v10015313mg [Eutrema salsugineum]
18015441	1508	4.12667	0.993333	-2.05463	Down	0.825487	EUTSA_v10001460mg	Eutrema salsugineum hypothetical protein (EUTSA_v10001460mg) mRNA, complete cds	K15601|1|9e-07|55.8|pxb:103929317|lysine-specific demethylase 3 [EC:1.14.11.-]	GO:0009532//plastid stroma;GO:0016020//membrane	GO:0046872//metal ion binding	GO:0048827//phyllome development	gi|567166115|ref|XP_006397730.1|/0/hypothetical protein EUTSA_v10001460mg [Eutrema salsugineum]
18026798	1212	3.95667	36.3333	3.19894	Up	0.960258	EUTSA_v10016921mg	Eutrema salsugineum hypothetical protein (EUTSA_v10016921mg) mRNA, complete cds	K00430|1|1e-180|633|eus:EUTSA_v10016921mg|peroxidase [EC:1.11.1.7]	GO:0044464	GO:0005506//iron ion binding;GO:0003824//catalytic activity;GO:0016209//antioxidant activity	GO:0006952//defense response;GO:0008152//metabolic process	gi|567213489|ref|XP_006410893.1|/5.68461e-180/hypothetical protein EUTSA_v10016921mg [Eutrema salsugineum]
18013215	766	2.08333	5.68333	1.44784	Up	0.828453	EUTSA_v10005726mg	Eutrema salsugineum hypothetical protein (EUTSA_v10005726mg) mRNA, complete cds	K11262|1|4e-54|211|aly:ARALYDRAFT_891254|acetyl-CoA carboxylase / biotin carboxylase 1 [EC:6.4.1.2 6.3.4.14]	GO:0009536//plastid;GO:0016020//membrane	GO:0016879//ligase activity, forming carbon-nitrogen bonds;GO:0016421//CoA carboxylase activity;GO:0032559//adenyl ribonucleotide binding	GO:0006633//fatty acid biosynthetic process;GO:0009725//response to hormone;GO:0048507//meristem development;GO:0003006//developmental process involved in reproduction	gi|567143943|ref|XP_006396029.1|/5.14516e-62/hypothetical protein EUTSA_v10005726mg [Eutrema salsugineum]
18014139	1360	2.62333	6.29333	1.26242	Up	0.825531	EUTSA_v10002544mg	Eutrema salsugineum hypothetical protein (EUTSA_v10002544mg) mRNA, complete cds	K08282|1|6e-49|195|gmx:100817565|non-specific serine/threonine protein kinase [EC:2.7.11.1];K08286|2|1e-37|158|cic:CICLE_v10014638mg|protein-serine/threonine kinase [EC:2.7.11.-];K04688|5|3e-26|120|gmx:100798259|p70 ribosomal S6 kinase [EC:2.7.11.1]	-	GO:0016301//kinase activity;GO:0019900//kinase binding	-	gi|567158095|ref|XP_006418639.1|/2.79232e-162/hypothetical protein EUTSA_v10002544mg [Eutrema salsugineum]
18012184	1991	5.99667	1.66	-1.85298	Down	0.860857	EUTSA_v10004423mg	Eutrema salsugineum hypothetical protein (EUTSA_v10004423mg) mRNA, complete cds	K12135|1|2e-15|85.1|aly:ARALYDRAFT_488429|zinc finger protein CONSTANS	GO:0043231//intracellular membrane-bounded organelle;GO:0016020//membrane;GO:0043231//intracellular membrane-bounded organelle;GO:0016020//membrane	GO:0046914//transition metal ion binding;GO:0001071//nucleic acid binding transcription factor activity;GO:0046914//transition metal ion binding;GO:0001071//nucleic acid binding transcription factor activity	GO:0048581;GO:0006351//transcription, DNA-templated;GO:0048581;GO:0006351//transcription, DNA-templated	gi|567140912|ref|XP_006395204.1|/0/hypothetical protein EUTSA_v10004423mg [Eutrema salsugineum]
18030365	1057	57.2867	27.9467	-1.03552	Down	0.906914	EUTSA_v10026551mg	Eutrema salsugineum hypothetical protein (EUTSA_v10026551mg) mRNA, complete cds	K00852|1|3e-16|86.7|mtr:MTR_130s0014|ribokinase [EC:2.7.1.15];K06892|2|2e-08|60.8|smo:SELMODRAFT_452904|feruloyl-CoA ortho-hydroxylase [EC:1.14.11.-]	-	GO:0016705//oxidoreductase activity, acting on paired donors, with incorporation or reduction of molecular oxygen	GO:0009699//phenylpropanoid biosynthetic process	gi|567219382|ref|XP_006413320.1|/5.8413e-74/hypothetical protein EUTSA_v10026551mg [Eutrema salsugineum]
18029386	2653	25.9533	60.3067	1.2164	Up	0.91722	EUTSA_v10025154mg	Eutrema salsugineum hypothetical protein (EUTSA_v10025154mg) mRNA, complete cds	K04773|1|4e-11|71.2|mtr:MTR_4g114810|protease IV [EC:3.4.21.-]	-	-	-	gi|567218812|ref|XP_006413035.1|/0/hypothetical protein EUTSA_v10025154mg [Eutrema salsugineum]
18018916	683	8.82333	4.29	-1.04035	Down	0.838154	EUTSA_v10014847mg	Eutrema salsugineum hypothetical protein (EUTSA_v10014847mg) mRNA, complete cds	-	GO:0044464	-	-	gi|567175506|ref|XP_006400451.1|/4.05636e-78/hypothetical protein EUTSA_v10014847mg [Eutrema salsugineum]
18019392	2083	2.51333	6.42333	1.35372	Up	0.83568	EUTSA_v10013095mg	Eutrema salsugineum hypothetical protein (EUTSA_v10013095mg) mRNA, complete cds	K06636|1|2e-07|58.5|ppp:PHYPADRAFT_79481|structural maintenance of chromosome 1	GO:0009536//plastid	GO:0005488//binding	-	gi|567173248|ref|XP_006399776.1|/0/hypothetical protein EUTSA_v10013095mg [Eutrema salsugineum]
18994681	1107.03	2	7.34	1.87578	Up	0.879861	EUTSA_v10008382mg	Eutrema salsugineum hypothetical protein (EUTSA_v10008382mg) mRNA, complete cds	K12134|1|9e-28|125|ath:AT2G46830|circadian clock associated 1;K12133|2|2e-27|124|sly:101261662|MYB-related transcription factor LHY	-	GO:0005488//binding;GO:0001071//nucleic acid binding transcription factor activity;GO:0003824//catalytic activity;GO:0005488//binding;GO:0001071//nucleic acid binding transcription factor activity;GO:0003824//catalytic activity	GO:0010038//response to metal ion;GO:0009725//response to hormone;GO:0006970//response to osmotic stress;GO:0006351//transcription, DNA-templated;GO:0010038//response to metal ion;GO:0009725//response to hormone;GO:0006970//response to osmotic stress;GO:0006351//transcription, DNA-templated	gi|567156696|ref|XP_006418431.1|/3.70947e-168/hypothetical protein EUTSA_v10008382mg [Eutrema salsugineum]
18024207	2185	72.3367	31.3433	-1.20657	Down	0.917765	EUTSA_v10020397mg	Eutrema salsugineum hypothetical protein (EUTSA_v10020397mg) mRNA, complete cds	K07213|1|1e-14|82.4|fve:101298579|copper chaperone;K10878|2|1e-12|75.9|tcc:TCM_030659|meiotic recombination protein SPO11	-	-	-	gi|567202918|ref|XP_006408100.1|/7.06538e-63/hypothetical protein EUTSA_v10020397mg [Eutrema salsugineum]
18020868	3193	6.83	2.73	-1.32298	Down	0.840328	EUTSA_v10010172mg	Eutrema salsugineum hypothetical protein (EUTSA_v10010172mg) mRNA, complete cds	K13428|1|0.0|638|ath:AT5G20480|LRR receptor-like serine/threonine-protein kinase EFR [EC:2.7.11.1]	GO:0031224//intrinsic component of membrane;GO:0009536//plastid	GO:0004672//protein kinase activity;GO:0032559//adenyl ribonucleotide binding	GO:0006464//cellular protein modification process;GO:0007167//enzyme linked receptor protein signaling pathway	gi|567189505|ref|XP_006404413.1|/0/hypothetical protein EUTSA_v10010172mg [Eutrema salsugineum]
18992826	1385	101.083	214.583	1.08599	Up	0.915695	EUTSA_v10007957mg	Eutrema salsugineum hypothetical protein (EUTSA_v10007957mg) mRNA, complete cds	K13066|1|0.0|707|eus:EUTSA_v10007957mg|caffeic acid 3-O-methyltransferase [EC:2.1.1.68]	-	GO:0005515//protein binding;GO:0008168//methyltransferase activity	GO:0006730//one-carbon metabolic process	gi|567149312|ref|XP_006416330.1|/0/hypothetical protein EUTSA_v10007957mg [Eutrema salsugineum]
18026290	1220	24.0067	76.8233	1.67811	Up	0.935365	EUTSA_v10022800mg	Eutrema salsugineum hypothetical protein (EUTSA_v10022800mg) mRNA, complete cds	K13126|1|6e-11|69.3|fve:101312606|polyadenylate-binding protein	-	GO:0003676//nucleic acid binding;GO:0001071//nucleic acid binding transcription factor activity	GO:0009887//organ morphogenesis;GO:0008361//regulation of cell size;GO:0003006//developmental process involved in reproduction;GO:0009743//response to carbohydrate	gi|567207630|ref|XP_006409356.1|/2.03084e-161/hypothetical protein EUTSA_v10022800mg [Eutrema salsugineum]
18024524	1489	13.3	2.79667	-2.24965	Down	0.922391	EUTSA_v100203791mg	Eutrema salsugineum hypothetical protein (EUTSA_v100203791mg) mRNA, partial cds	K14165|1|1e-15|85.1|mis:MICPUN_71544|atypical dual specificity phosphatase [EC:3.1.3.16 3.1.3.48];K07199|3|8e-08|59.3|ccp:CHC_T00001628001|5'-AMP-activated protein kinase, regulatory beta subunit	GO:0009532//plastid stroma	GO:0004721//phosphoprotein phosphatase activity	GO:0006464//cellular protein modification process;GO:0005982//starch metabolic process	gi|567204365|ref|XP_006408516.1|/0/hypothetical protein EUTSA_v100203791mg, partial [Eutrema salsugineum]
18019658	435	12.9267	5.85333	-1.14302	Down	0.877903	EUTSA_v10015421mg	Eutrema salsugineum hypothetical protein (EUTSA_v10015421mg) mRNA, partial cds	K06210|1|6e-81|298|eus:EUTSA_v10015421mg|nicotinamide mononucleotide adenylyltransferase [EC:2.7.7.1 2.7.7.18]	-	GO:0070566//adenylyltransferase activity	GO:0048229//gametophyte development;GO:0019359//nicotinamide nucleotide biosynthetic process;GO:0000904//cell morphogenesis involved in differentiation	gi|567178812|ref|XP_006401414.1|/3.54758e-80/hypothetical protein EUTSA_v10015421mg, partial [Eutrema salsugineum]
18009096	207	33.4733	16.45	-1.02492	Down	0.898656	EUTSA_v10019537mg	Eutrema salsugineum hypothetical protein (EUTSA_v10019537mg) mRNA, complete cds	-	-	-	-	gi|567124378|ref|XP_006391163.1|/3.37012e-14/hypothetical protein EUTSA_v10019537mg [Eutrema salsugineum]
18028085	894	28.2167	88.57	1.65027	Up	0.935245	EUTSA_v10017278mg	Eutrema salsugineum hypothetical protein (EUTSA_v10017278mg) mRNA, complete cds	-	-	GO:0016407//acetyltransferase activity	GO:0009725//response to hormone	gi|567211398|ref|XP_006410340.1|/7.562e-106/hypothetical protein EUTSA_v10017278mg [Eutrema salsugineum]
18014961	397	4.94333	0.806667	-2.61544	Down	0.871021	EUTSA_v10029082mg	Eutrema salsugineum hypothetical protein (EUTSA_v10029082mg) mRNA, complete cds	K04733|1|6e-62|235|brp:103831588|interleukin-1 receptor-associated kinase 4 [EC:2.7.11.1]	GO:0016020//membrane	GO:0046872//metal ion binding;GO:0004722//protein serine/threonine phosphatase activity;GO:0004713//protein tyrosine kinase activity;GO:0032559//adenyl ribonucleotide binding	GO:0006464//cellular protein modification process	gi|567123332|ref|XP_006390874.1|/1.41768e-65/hypothetical protein EUTSA_v10018240mg [Eutrema salsugineum]
18021454	303	198.073	67.75	-1.54774	Down	0.931269	EUTSA_v10011029mg	Eutrema salsugineum hypothetical protein (EUTSA_v10011029mg) mRNA, complete cds	K02954|1|1e-41|168|eus:EUTSA_v10011029mg|small subunit ribosomal protein S14	GO:0000314//organellar small ribosomal subunit;GO:0009536//plastid	GO:0003723//RNA binding;GO:0005198//structural molecule activity	GO:0010467//gene expression	gi|567189829|ref|XP_006404499.1|/7.05812e-41/hypothetical protein EUTSA_v10011029mg [Eutrema salsugineum]
18011573	1884	16.1533	63.2567	1.96939	Up	0.938526	EUTSA_v10003936mg	Eutrema salsugineum hypothetical protein (EUTSA_v10003936mg) mRNA, complete cds	K08900|1|3e-155|549|mdm:103404391|mitochondrial chaperone BCS1	-	GO:0017111//nucleoside-triphosphatase activity;GO:0032559//adenyl ribonucleotide binding	-	gi|567141460|ref|XP_006395357.1|/0/hypothetical protein EUTSA_v10003936mg [Eutrema salsugineum]
18020743	1678	39.3033	89.5467	1.18799	Up	0.917937	EUTSA_v10010363mg	Eutrema salsugineum hypothetical protein (EUTSA_v10010363mg) mRNA, complete cds	K19619|1|2e-73|277|crb:CARUB_v10012467mg|tyrosyl-DNA phosphodiesterase 2 [EC:3.1.4.-];K15429|3|2e-49|197|pvu:PHAVU_003G176600g|tRNA (guanine37-N1)-methyltransferase [EC:2.1.1.228];K13098|5|3e-42|173|crb:CARUB_v10028073mg|RNA-binding protein FUS	GO:0030312//external encapsulating structure	GO:0004553//hydrolase activity, hydrolyzing O-glycosyl compounds;GO:0043167//ion binding	GO:0044238//primary metabolic process	gi|567186235|ref|XP_006403459.1|/0/hypothetical protein EUTSA_v10010363mg [Eutrema salsugineum]
18009227	1869	47.63	97.2433	1.02973	Up	0.908812	EUTSA_v10018446mg	Eutrema salsugineum hypothetical protein (EUTSA_v10018446mg) mRNA, complete cds	K15397|1|0.0|1008|eus:EUTSA_v10018446mg|3-ketoacyl-CoA synthase [EC:2.3.1.199]	GO:0043231//intracellular membrane-bounded organelle	GO:0004312//fatty acid synthase activity	GO:0009314//response to radiation;GO:0006633//fatty acid biosynthetic process;GO:0000902//cell morphogenesis;GO:0007275//multicellular organism development;GO:0003006//developmental process involved in reproduction;GO:0006950//response to stress	gi|567124251|ref|XP_006391129.1|/0/hypothetical protein EUTSA_v10018446mg [Eutrema salsugineum]
18026117	1239	10.0333	30.0567	1.58288	Up	0.925664	EUTSA_v10022778mg	Eutrema salsugineum hypothetical protein (EUTSA_v10022778mg) mRNA, complete cds	-	GO:0044464	-	-	gi|567206802|ref|XP_006409123.1|/1.03965e-128/hypothetical protein EUTSA_v10022778mg [Eutrema salsugineum]
18008101	944	16.8433	45.0867	1.42052	Up	0.92189	EUTSA_v10019134mg	Eutrema salsugineum hypothetical protein (EUTSA_v10019134mg) mRNA, complete cds	K03239|1|4e-13|75.9|bvg:104900389|translation initiation factor eIF-2B subunit alpha	-	GO:0005488//binding	-	gi|567119058|ref|XP_006389754.1|/6.74942e-108/hypothetical protein EUTSA_v10019134mg [Eutrema salsugineum]
18009063	778	10.88	4.09	-1.41151	Down	0.884181	EUTSA_v10019200mg	Eutrema salsugineum hypothetical protein (EUTSA_v10019200mg) mRNA, complete cds	-	GO:0031224//intrinsic component of membrane	GO:0046914//transition metal ion binding	-	gi|567122643|ref|XP_006390684.1|/1.03073e-73/hypothetical protein EUTSA_v10019200mg [Eutrema salsugineum]
18025740	1047	0.436667	9.02667	4.36959	Up	0.951671	EUTSA_v10002333mg	Eutrema salsugineum hypothetical protein (EUTSA_v10002333mg) mRNA, complete cds	K09419|1|0.0|652|eus:EUTSA_v10002333mg|heat shock transcription factor, other eukaryote	GO:0043231//intracellular membrane-bounded organelle	GO:0001071//nucleic acid binding transcription factor activity;GO:0003677//DNA binding	GO:0009642//response to light intensity;GO:0000302//response to reactive oxygen species;GO:0009743//response to carbohydrate;GO:0009408//response to heat;GO:0006351//transcription, DNA-templated;GO:0006986//response to unfolded protein	gi|567205812|ref|XP_006408858.1|/0/hypothetical protein EUTSA_v10002333mg [Eutrema salsugineum]
18011646	1168.29	80.5833	37.3633	-1.10886	Down	0.913864	EUTSA_v10004721mg	Eutrema salsugineum hypothetical protein (EUTSA_v10004721mg) mRNA, complete cds	-	GO:0031090//organelle membrane;GO:0043231//intracellular membrane-bounded organelle;GO:0031090//organelle membrane;GO:0043231//intracellular membrane-bounded organelle	GO:0019901//protein kinase binding;GO:0019901//protein kinase binding	-	gi|567137929|ref|XP_006394354.1|/5.75613e-158/hypothetical protein EUTSA_v10004721mg [Eutrema salsugineum]
18015290	1396.24	5.35667	12.59	1.23287	Up	0.882402	EUTSA_v10028645mg	Eutrema salsugineum hypothetical protein (EUTSA_v10028645mg) mRNA, complete cds	K15446|1|0.0|947|eus:EUTSA_v10028644mg|tRNA:m4X modification enzyme [EC:2.1.1.225]	-	GO:0016741;GO:0016741	GO:0006730//one-carbon metabolic process;GO:0006399//tRNA metabolic process;GO:0006730//one-carbon metabolic process;GO:0006399//tRNA metabolic process	gi|567161146|ref|XP_006396378.1|/0/hypothetical protein EUTSA_v10028644mg [Eutrema salsugineum]
18022377	404	26.36	107.927	2.03363	Up	0.943189	EUTSA_v10000375mg	Eutrema salsugineum hypothetical protein (EUTSA_v10000375mg) mRNA, complete cds	-	-	-	-	gi|567192570|ref|XP_006405248.1|/2.25832e-47/hypothetical protein EUTSA_v10000375mg [Eutrema salsugineum]
18030540	1163.87	302.403	122.627	-1.3022	Down	0.9242	EUTSA_v10026164mg	Eutrema salsugineum hypothetical protein (EUTSA_v10026164mg) mRNA, complete cds	K07232|1|6e-47|188|ath:AT1G44790|cation transport protein ChaC	-	-	-	gi|567217964|ref|XP_006412611.1|/1.85059e-133/hypothetical protein EUTSA_v10026164mg [Eutrema salsugineum]
18013287	1532	11.1367	34.8133	1.64432	Up	0.929057	EUTSA_v10004080mg	Eutrema salsugineum hypothetical protein (EUTSA_v10004080mg) mRNA, complete cds	K01580|1|0.0|997|eus:EUTSA_v10004080mg|glutamate decarboxylase [EC:4.1.1.15]	GO:0043231//intracellular membrane-bounded organelle;GO:0044444//cytoplasmic part	GO:0005515//protein binding;GO:0016831//carboxy-lyase activity;GO:0048037//cofactor binding	GO:0009064//glutamine family amino acid metabolic process	gi|567143199|ref|XP_006395822.1|/0/hypothetical protein EUTSA_v10004080mg [Eutrema salsugineum]
18019565	299	1.57	8.55333	2.44572	Up	0.908693	EUTSA_v10015175mg	Eutrema salsugineum hypothetical protein (EUTSA_v10015175mg) mRNA, complete cds	K14685|1|8e-18|89.0|atr:18423501|solute carrier family 40 (iron-regulated transporter), member 1;K07213|2|8e-10|62.4|bdi:100823139|copper chaperone	-	GO:0043169//cation binding	GO:0006812//cation transport	gi|567170646|ref|XP_006399000.1|/4.7639e-37/hypothetical protein EUTSA_v10015175mg [Eutrema salsugineum]
18012222	1998	4.74667	14.5033	1.6114	Up	0.909395	EUTSA_v10003845mg	Eutrema salsugineum hypothetical protein (EUTSA_v10003845mg) mRNA, complete cds	-	-	GO:0046914//transition metal ion binding	GO:0012501//programmed cell death	gi|567136086|ref|XP_006393856.1|/0/hypothetical protein EUTSA_v10003845mg [Eutrema salsugineum]
18029122	1693	7.87	15.8567	1.01065	Up	0.875766	EUTSA_v10025048mg	Eutrema salsugineum hypothetical protein (EUTSA_v10025048mg) mRNA, complete cds	K13496|1|2e-110|400|atr:18438282|UDP-glucosyl transferase 73C [EC:2.4.1.-]	GO:0044464	GO:0035251//UDP-glucosyltransferase activity	GO:0009607//response to biotic stimulus;GO:0051553//flavone biosynthetic process	gi|567217284|ref|XP_006412271.1|/0/hypothetical protein EUTSA_v10025048mg [Eutrema salsugineum]
18016845	1902	13.3967	47.1133	1.81426	Up	0.934677	EUTSA_v10014986mg	Eutrema salsugineum hypothetical protein (EUTSA_v10014986mg) mRNA, complete cds	K10664|1|1e-132|474|eus:EUTSA_v10015812mg|E3 ubiquitin-protein ligase ATL6/9/15/31/42/55 [EC:2.3.2.27]	GO:0043231//intracellular membrane-bounded organelle;GO:0000785//chromatin;GO:0016020//membrane	GO:0003676//nucleic acid binding;GO:0019787//ubiquitin-like protein transferase activity	GO:0012501//programmed cell death;GO:0051707//response to other organism;GO:0009743//response to carbohydrate;GO:0016567//protein ubiquitination;GO:0034728//nucleosome organization	gi|567172446|ref|XP_006399533.1|/6.04344e-132/hypothetical protein EUTSA_v10015812mg [Eutrema salsugineum]
18026546	1374	3538.7	1363.18	-1.37624	Down	0.92757	EUTSA_v10017088mg	Eutrema salsugineum hypothetical protein (EUTSA_v10017088mg) mRNA, complete cds	K08912|1|2e-154|546|eus:EUTSA_v10017088mg|light-harvesting complex II chlorophyll a/b binding protein 1	GO:0009521;GO:0009526//plastid envelope;GO:0031224//intrinsic component of membrane;GO:0009570//chloroplast stroma;GO:0009534//chloroplast thylakoid	GO:0046906//tetrapyrrole binding;GO:0043169//cation binding	GO:0006464//cellular protein modification process;GO:0006091//generation of precursor metabolites and energy	gi|567212322|ref|XP_006410587.1|/1.07688e-153/hypothetical protein EUTSA_v10017088mg [Eutrema salsugineum]
18023967	4588	4.43333	9.97	1.1692	Up	0.862755	EUTSA_v10019895mg	Eutrema salsugineum hypothetical protein (EUTSA_v10019895mg) mRNA, complete cds	K05666|1|0.0|1110|cam:101502549|ATP-binding cassette, subfamily C (CFTR/MRP), member 2	GO:0031224//intrinsic component of membrane	GO:0017111//nucleoside-triphosphatase activity;GO:0015405;GO:0032559//adenyl ribonucleotide binding	GO:0006810//transport;GO:0009207	gi|567196466|ref|XP_006406295.1|/0/hypothetical protein EUTSA_v10019895mg [Eutrema salsugineum]
18993157	3451	4.47667	12.1467	1.44006	Up	0.891303	EUTSA_v10006648mg	Eutrema salsugineum hypothetical protein (EUTSA_v10006648mg) mRNA, complete cds	K02184|1|1e-17|93.6|tcc:TCM_029927|formin 2	GO:0016020//membrane	-	-	gi|567150673|ref|XP_006416711.1|/0/hypothetical protein EUTSA_v10006648mg [Eutrema salsugineum]
18023269	991	0.343333	14.1433	5.36437	Up	0.97711	EUTSA_v10021557mg	Eutrema salsugineum hypothetical protein (EUTSA_v10021557mg) mRNA, complete cds	-	-	-	GO:0006950//response to stress;GO:0015995//chlorophyll biosynthetic process;GO:0009639//response to red or far red light;GO:0009411//response to UV	gi|567195868|ref|XP_006406123.1|/1.17671e-89/hypothetical protein EUTSA_v10021557mg [Eutrema salsugineum]
18014868	993	5.50667	14.9433	1.44025	Up	0.900644	EUTSA_v10028794mg	Eutrema salsugineum hypothetical protein (EUTSA_v10028794mg) mRNA, complete cds	K16225|1|1e-15|84.7|crb:CARUB_v10025742mg|probable WRKY transcription factor 52;K13425|3|9e-14|78.2|brp:103836885|WRKY transcription factor 22	GO:0009536//plastid	GO:0003676//nucleic acid binding;GO:0001071//nucleic acid binding transcription factor activity	GO:0042742//defense response to bacterium;GO:0009743//response to carbohydrate;GO:0006355//regulation of transcription, DNA-templated;GO:0010260//organ senescence	gi|567163126|ref|XP_006396960.1|/6.15537e-155/hypothetical protein EUTSA_v10028794mg [Eutrema salsugineum]
18028528	447	7.38333	28.54	1.95064	Up	0.932256	EUTSA_v10026499mg	Eutrema salsugineum hypothetical protein (EUTSA_v10026499mg) mRNA, complete cds	-	-	-	-	gi|567220222|ref|XP_006413740.1|/4.29481e-62/hypothetical protein EUTSA_v10026499mg [Eutrema salsugineum]
18017314	1893	10.4433	46.6867	2.16043	Up	0.941425	EUTSA_v10016083mg	Eutrema salsugineum hypothetical protein (EUTSA_v10016083mg) mRNA, complete cds	K07195|1|7e-169|594|vvi:100248374|exocyst complex component 7	GO:0044444//cytoplasmic part;GO:0043234//protein complex;GO:0043231//intracellular membrane-bounded organelle	-	GO:0006887//exocytosis	gi|567177111|ref|XP_006400924.1|/0/hypothetical protein EUTSA_v10016083mg [Eutrema salsugineum]
18013495	1278.43	27.6167	13.79	-1.00192	Down	0.893604	EUTSA_v10004500mg	Eutrema salsugineum hypothetical protein (EUTSA_v10004500mg) mRNA, complete cds	K10523|1|3e-41|169|jcu:105629182|speckle-type POZ protein	GO:0031224//intrinsic component of membrane;GO:0009536//plastid;GO:0031224//intrinsic component of membrane;GO:0009536//plastid	-	-	gi|567139750|ref|XP_006394873.1|/0/hypothetical protein EUTSA_v10004500mg [Eutrema salsugineum]
18030176	2770	7.90333	18.07	1.19306	Up	0.895824	EUTSA_v10024464mg	Eutrema salsugineum hypothetical protein (EUTSA_v10024464mg) mRNA, complete cds	K12472|1|3e-12|75.1|ota:Ot15g00490|epidermal growth factor receptor substrate 15	-	-	-	gi|567217750|ref|XP_006412504.1|/0/hypothetical protein EUTSA_v10024464mg [Eutrema salsugineum]
18992818	2484	6.94	14.5033	1.06338	Up	0.877193	EUTSA_v10009893mg	Eutrema salsugineum hypothetical protein (EUTSA_v10009893mg) mRNA, partial cds	K04730|1|1e-139|498|pda:103708276|interleukin-1 receptor-associated kinase 1 [EC:2.7.11.1];K04733|2|5e-119|429|pxb:103957122|interleukin-1 receptor-associated kinase 4 [EC:2.7.11.1]	GO:0016020//membrane	GO:0004672//protein kinase activity;GO:0046872//metal ion binding;GO:0032559//adenyl ribonucleotide binding	GO:0000902//cell morphogenesis;GO:0005975//carbohydrate metabolic process;GO:0006884//cell volume homeostasis;GO:0010033//response to organic substance;GO:0006464//cellular protein modification process	gi|567149284|ref|XP_006416322.1|/0/hypothetical protein EUTSA_v10009893mg, partial [Eutrema salsugineum]
18027732	1343	11.79	27.89	1.24218	Up	0.909186	EUTSA_v10016879mg	Eutrema salsugineum hypothetical protein (EUTSA_v10016879mg) mRNA, complete cds	K01082|1|5e-17|89.7|bpg:Bathy09g01660|3'(2'), 5'-bisphosphate nucleotidase [EC:3.1.3.7];K01097|2|6e-10|66.2|ppp:PHYPADRAFT_170201|N-acylneuraminate-9-phosphatase [EC:3.1.3.29]	-	GO:0016791//phosphatase activity	-	gi|567215403|ref|XP_006411390.1|/1.1539e-176/hypothetical protein EUTSA_v10016879mg [Eutrema salsugineum]
18016447	410	4.71667	1.73333	-1.44422	Down	0.801587	EUTSA_v10016105mg	Eutrema salsugineum hypothetical protein (EUTSA_v10016105mg) mRNA, complete cds	-	-	-	-	gi|567177995|ref|XP_006401172.1|/1.23809e-24/hypothetical protein EUTSA_v10016105mg [Eutrema salsugineum]
18019077	1755	1.14333	24.73	4.43494	Up	0.975966	EUTSA_v10013745mg	Eutrema salsugineum hypothetical protein (EUTSA_v10013745mg) mRNA, complete cds	K00660|1|0.0|791|eus:EUTSA_v10013745mg|chalcone synthase [EC:2.3.1.74]	-	GO:0016747//transferase activity, transferring acyl groups other than amino-acyl groups	GO:0008152//metabolic process	gi|567173645|ref|XP_006399896.1|/0/hypothetical protein EUTSA_v10013745mg [Eutrema salsugineum]
18024541	1923	4.93333	12.42	1.33203	Up	0.887387	EUTSA_v10020295mg	Eutrema salsugineum hypothetical protein (EUTSA_v10020295mg) mRNA, complete cds	K07195|1|0.0|1088|eus:EUTSA_v10020295mg|exocyst complex component 7	GO:0042995//cell projection;GO:0043234//protein complex	-	GO:0006887//exocytosis	gi|567201321|ref|XP_006407669.1|/0/hypothetical protein EUTSA_v10020295mg [Eutrema salsugineum]
18028963	1761	17.7767	5.00667	-1.82806	Down	0.921255	EUTSA_v10024800mg	Eutrema salsugineum hypothetical protein (EUTSA_v10024800mg) mRNA, complete cds	K14794|1|9e-61|189|aly:ARALYDRAFT_321151|ribosomal RNA-processing protein 12	-	-	GO:0009628//response to abiotic stimulus;GO:0009628//response to abiotic stimulus	gi|567217080|ref|XP_006412169.1|/0/hypothetical protein EUTSA_v10024800mg [Eutrema salsugineum]
18022771	309	6.82333	1.9	-1.84448	Down	0.872762	EUTSA_v10028346mg	Eutrema salsugineum hypothetical protein (EUTSA_v10028346mg) mRNA, complete cds	-	-	GO:0005488//binding	GO:0010876//lipid localization	gi|567194596|ref|XP_006405796.1|/8.5344e-55/hypothetical protein EUTSA_v10028346mg [Eutrema salsugineum]
18023484	2922	0.543333	3.17667	2.5476	Up	0.803911	EUTSA_v10020072mg	Eutrema salsugineum hypothetical protein (EUTSA_v10020072mg) mRNA, complete cds	K04957|1|0.0|1071|sita:101767716|hyperpolarization activated cyclic nucleotide-gated potassium channel 4;K04910|2|6e-29|130|mis:MICPUN_98786|potassium voltage-gated channel Eag-related subfamily H member 7;K04955|3|2e-28|128|mis:MICPUN_81532|hyperpolarization activated cyclic nucleotide-gated potassium channel 2;K08867|5|2e-25|119|ccp:CHC_T00008370001|WNK lysine deficient protein kinase [EC:2.7.1…	-	GO:0005249//voltage-gated potassium channel activity	GO:0009725//response to hormone;GO:0030001//metal ion transport	gi|567203887|ref|XP_006408375.1|/0/hypothetical protein EUTSA_v10020072mg [Eutrema salsugineum]
18023745	1369	3.08	13.1967	2.09917	Up	0.920366	EUTSA_v10020785mg	Eutrema salsugineum hypothetical protein (EUTSA_v10020785mg) mRNA, complete cds	K08332|1|1e-15|85.1|smo:SELMODRAFT_61948|vacuolar protein 8;K01876|2|5e-14|79.7|egr:104440434|aspartyl-tRNA synthetase [EC:6.1.1.12];K10260|4|1e-12|75.1|cre:CHLREDRAFT_205525|F-box and WD-40 domain protein 7	GO:0043234//protein complex	GO:0033612//receptor serine/threonine kinase binding;GO:0019787//ubiquitin-like protein transferase activity	GO:0009743//response to carbohydrate;GO:0032446//protein modification by small protein conjugation	gi|567197456|ref|XP_006406575.1|/0/hypothetical protein EUTSA_v10020785mg [Eutrema salsugineum]
18993193	1376	2.38333	10.46	2.13383	Up	0.911368	EUTSA_v10008010mg	Eutrema salsugineum hypothetical protein (EUTSA_v10008010mg) mRNA, complete cds	K05277|1|3e-53|209|atr:18424242|leucoanthocyanidin dioxygenase [EC:1.14.11.19];K05278|2|5e-51|202|sly:101249699|flavonol synthase [EC:1.14.11.23]	-	GO:0016705//oxidoreductase activity, acting on paired donors, with incorporation or reduction of molecular oxygen;GO:0016679//oxidoreductase activity, acting on diphenols and related substances as donors	GO:0007568//aging;GO:0009699//phenylpropanoid biosynthetic process	gi|567150817|ref|XP_006416751.1|/0/hypothetical protein EUTSA_v10008010mg [Eutrema salsugineum]
18008532	1551	30.0267	14.45	-1.05517	Down	0.900876	EUTSA_v10019828mg	Eutrema salsugineum hypothetical protein (EUTSA_v10019828mg) mRNA, complete cds	K07562|1|0.0|978|eus:EUTSA_v10019828mg|nonsense-mediated mRNA decay protein 3	-	-	-	gi|567125015|ref|XP_006391338.1|/0/hypothetical protein EUTSA_v10019828mg [Eutrema salsugineum]
18028234	804	9.51667	20.29	1.09224	Up	0.89344	EUTSA_v10026488mg	Eutrema salsugineum hypothetical protein (EUTSA_v10026488mg) mRNA, complete cds	-	-	-	-	gi|567216972|ref|XP_006412115.1|/1.47532e-62/hypothetical protein EUTSA_v10026488mg [Eutrema salsugineum]
18029543	2730	51.4667	121.903	1.24403	Up	0.92074	EUTSA_v10024494mg	Eutrema salsugineum hypothetical protein (EUTSA_v10024494mg) mRNA, complete cds	K01126|1|6e-170|598|pop:POPTR_0001s371701|glycerophosphoryl diester phosphodiesterase [EC:3.1.4.46]	GO:0005618//cell wall;GO:0009536//plastid;GO:0005576//extracellular region;GO:0031225//anchored component of membrane	GO:0016772//transferase activity, transferring phosphorus-containing groups;GO:0008081//phosphoric diester hydrolase activity	GO:0010383;GO:0048764;GO:0019400;GO:0009826//unidimensional cell growth;GO:0000904//cell morphogenesis involved in differentiation	gi|567219044|ref|XP_006413151.1|/0/hypothetical protein EUTSA_v10024494mg [Eutrema salsugineum]
18011915	1453	43.2733	91.0467	1.07313	Up	0.912317	EUTSA_v10004354mg	Eutrema salsugineum hypothetical protein (EUTSA_v10004354mg) mRNA, complete cds	-	GO:0031224//intrinsic component of membrane	-	-	gi|567143621|ref|XP_006395937.1|/0/hypothetical protein EUTSA_v10004354mg [Eutrema salsugineum]
18992292	717	129.177	406.93	1.65544	Up	0.937599	EUTSA_v10010032mg	Eutrema salsugineum hypothetical protein (EUTSA_v10010032mg) mRNA, complete cds	-	GO:0043231//intracellular membrane-bounded organelle	GO:0046914//transition metal ion binding;GO:0001071//nucleic acid binding transcription factor activity	GO:0009725//response to hormone;GO:0009642//response to light intensity;GO:0006970//response to osmotic stress;GO:0044237//cellular metabolic process;GO:0009743//response to carbohydrate;GO:0040007//growth	gi|567147214|ref|XP_006415734.1|/9.65729e-121/hypothetical protein EUTSA_v10010032mg [Eutrema salsugineum]
18994150	333	4.67333	1.51	-1.6299	Down	0.818663	EUTSA_v10009739mg	Eutrema salsugineum hypothetical protein (EUTSA_v10009739mg) mRNA, complete cds	K12834|1|7e-65|245|eus:EUTSA_v10009159mg|PHD finger-like domain-containing protein 5A	-	-	-	gi|18390735|ref|NP_563782.1|/4.56271e-64/splicing factor 3b-like protein [Arabidopsis thaliana]
18016401	1545	2.61667	51.4767	4.29812	Up	0.979367	EUTSA_v10015455mg	Eutrema salsugineum hypothetical protein (EUTSA_v10015455mg) mRNA, complete cds	K03327|1|0.0|848|eus:EUTSA_v10015455mg|multidrug resistance protein, MATE family	-	GO:0022857//transmembrane transporter activity	GO:0006810//transport	gi|567180395|ref|XP_006401870.1|/0/hypothetical protein EUTSA_v10015455mg [Eutrema salsugineum]
18007980	2980	13.9867	30.3133	1.1159	Up	0.904949	EUTSA_v10018220mg	Eutrema salsugineum hypothetical protein (EUTSA_v10018220mg) mRNA, complete cds	K16302|1|1e-70|268|atr:18445813|metal transporter CNNM;K15449|4|2e-64|248|pvu:PHAVU_001G014500g|tRNA wybutosine-synthesizing protein 1 [EC:4.1.3.44]	-	GO:0016741	GO:0006730//one-carbon metabolic process	gi|567119957|ref|XP_006390005.1|/0/hypothetical protein EUTSA_v10018220mg [Eutrema salsugineum]
18020331	1755	10.41	45.6633	2.13307	Up	0.941224	EUTSA_v10005949mg	Eutrema salsugineum hypothetical protein (EUTSA_v10005949mg) mRNA, complete cds	K08238|1|0.0|923|eus:EUTSA_v10005949mg|xyloglucan 6-xylosyltransferase [EC:2.4.2.39]	GO:0031224//intrinsic component of membrane	GO:0008194//UDP-glycosyltransferase activity;GO:0042285//xylosyltransferase activity	GO:0048588//developmental cell growth;GO:0009250//glucan biosynthetic process	gi|567182290|ref|XP_006402349.1|/0/hypothetical protein EUTSA_v10005949mg [Eutrema salsugineum]
18994595	2721	11.9467	26.11	1.12799	Up	0.902572	EUTSA_v10006955mg	Eutrema salsugineum hypothetical protein (EUTSA_v10006955mg) mRNA, complete cds	-	-	-	GO:0044238//primary metabolic process	gi|567156294|ref|XP_006418320.1|/0/hypothetical protein EUTSA_v10006955mg [Eutrema salsugineum]
18019892	1013	10.3	4.96667	-1.05229	Down	0.853705	EUTSA_v10006097mg	Eutrema salsugineum hypothetical protein (EUTSA_v10006097mg) mRNA, complete cds	K04733|1|1e-66|253|eus:EUTSA_v10006481mg|interleukin-1 receptor-associated kinase 4 [EC:2.7.11.1];K04730|3|7e-55|214|rcu:RCOM_1432010|interleukin-1 receptor-associated kinase 1 [EC:2.7.11.1]	-	GO:0004672//protein kinase activity	-	gi|567184002|ref|XP_006402850.1|/0/hypothetical protein EUTSA_v10006097mg [Eutrema salsugineum]
18030622	1077	2.99	26.9567	3.17242	Up	0.957582	EUTSA_v10027234mg	Eutrema salsugineum hypothetical protein (EUTSA_v10027234mg) mRNA, complete cds	K04421|1|6e-47|188|pmum:103318984|mitogen-activated protein kinase kinase kinase 3 [EC:2.7.11.25];K04373|2|3e-46|186|tcc:TCM_027079|p90 ribosomal S6 kinase [EC:2.7.11.1];K11228|5|5e-42|172|egu:105044694|mitogen-activated protein kinase kinase kinase [EC:2.7.11.1]	-	GO:0042578//phosphoric ester hydrolase activity;GO:0004672//protein kinase activity;GO:0004620//phospholipase activity;GO:0032559//adenyl ribonucleotide binding	GO:0006464//cellular protein modification process;GO:0007165//signal transduction	gi|567216584|ref|XP_006411921.1|/0/hypothetical protein EUTSA_v10027234mg [Eutrema salsugineum]
18017324	778	19.88	6.54333	-1.60322	Down	0.918356	EUTSA_v10014909mg	Eutrema salsugineum hypothetical protein (EUTSA_v10014909mg) mRNA, complete cds	K10781|1|2e-12|73.6|pda:103697375|fatty acyl-ACP thioesterase B [EC:3.1.2.14 3.1.2.21]	-	-	-	gi|567176110|ref|XP_006400634.1|/1.291e-76/hypothetical protein EUTSA_v10014909mg [Eutrema salsugineum]
18011390	1752.2	7.44667	17.24	1.21109	Up	0.895166	EUTSA_v10011546mg	Eutrema salsugineum hypothetical protein (EUTSA_v10011546mg) mRNA, complete cds	-	-	-	-	gi|567131024|ref|XP_006392581.1|/0/hypothetical protein EUTSA_v10011546mg [Eutrema salsugineum]
18013055	1872.98	23.65	65.7967	1.47617	Up	0.925507	EUTSA_v10004105mg	Eutrema salsugineum hypothetical protein (EUTSA_v10004105mg) mRNA, complete cds	K13126|1|4e-09|63.9|fve:101312606|polyadenylate-binding protein	GO:0043231//intracellular membrane-bounded organelle;GO:0016020//membrane;GO:0043231//intracellular membrane-bounded organelle;GO:0016020//membrane	GO:0003676//nucleic acid binding;GO:0003712//transcription cofactor activity;GO:0001071//nucleic acid binding transcription factor activity;GO:0003676//nucleic acid binding;GO:0003712//transcription cofactor activity;GO:0001071//nucleic acid binding transcription factor activity	GO:0009409//response to cold;GO:0002252;GO:0010467//gene expression;GO:0009743//response to carbohydrate;GO:0051707//response to other organism;GO:0009409//response to cold;GO:0002252;GO:0010467//gene expression;GO:0009743//response to carbohydrate;GO:0051707//response to other organism	gi|567139199|ref|XP_006394715.1|/0/hypothetical protein EUTSA_v10004105mg [Eutrema salsugineum]
18991851	1307	5.64333	15.7933	1.4847	Up	0.903977	EUTSA_v10008109mg	Eutrema salsugineum hypothetical protein (EUTSA_v10008109mg) mRNA, complete cds	K08235|1|4e-168|591|eus:EUTSA_v10008109mg|xyloglucan:xyloglucosyl transferase [EC:2.4.1.207]	GO:0005576//extracellular region;GO:0030312//external encapsulating structure	GO:0016798//hydrolase activity, acting on glycosyl bonds;GO:0016758//transferase activity, transferring hexosyl groups	GO:0044042//glucan metabolic process	gi|567145421|ref|XP_006415244.1|/2.09786e-167/hypothetical protein EUTSA_v10008109mg [Eutrema salsugineum]
18023457	1678	33.1367	96.23	1.53806	Up	0.929588	EUTSA_v10020827mg	Eutrema salsugineum hypothetical protein (EUTSA_v10020827mg) mRNA, complete cds	K14497|1|0.0|657|eus:EUTSA_v10020827mg|protein phosphatase 2C [EC:3.1.3.16]	-	GO:0019900//kinase binding;GO:0004721//phosphoprotein phosphatase activity	GO:0010118//stomatal movement;GO:0010359//regulation of anion channel activity;GO:0009738//abscisic acid-activated signaling pathway;GO:0006950//response to stress	gi|567200528|ref|XP_006407450.1|/0/hypothetical protein EUTSA_v10020827mg [Eutrema salsugineum]
18028396	815	33.5367	15.8567	-1.08065	Down	0.904343	EUTSA_v10026642mg	Eutrema salsugineum hypothetical protein (EUTSA_v10026642mg) mRNA, complete cds	K14488|1|5e-55|214|eus:EUTSA_v10026642mg|SAUR family protein	-	-	GO:0009725//response to hormone	gi|567216094|ref|XP_006411676.1|/2.57641e-54/hypothetical protein EUTSA_v10026642mg [Eutrema salsugineum]
18009826	217	3.96667	0.936667	-2.08232	Down	0.820905	EUTSA_v100238501mg	Eutrema salsugineum hypothetical protein (EUTSA_v100238501mg) mRNA, partial cds	-	-	-	-	gi|567128649|ref|XP_006392056.1|/4.50537e-19/hypothetical protein EUTSA_v100238501mg, partial [Eutrema salsugineum]
18992950	1532	126.96	434.943	1.77645	Up	0.939363	EUTSA_v10007873mg	Eutrema salsugineum hypothetical protein (EUTSA_v10007873mg) mRNA, complete cds	-	GO:0031224//intrinsic component of membrane	GO:0015205//nucleobase transmembrane transporter activity	GO:0015851//nucleobase transport	gi|567149791|ref|XP_006416465.1|/0/hypothetical protein EUTSA_v10007873mg [Eutrema salsugineum]
18020299	609	16.61	6.13	-1.43809	Down	0.904351	EUTSA_v10006329mg	Eutrema salsugineum hypothetical protein (EUTSA_v10006329mg) mRNA, complete cds	K03676|1|6e-53|207|eus:EUTSA_v10006329mg|glutaredoxin 3	GO:0044464	GO:0015036//disulfide oxidoreductase activity	GO:0019725//cellular homeostasis	gi|567182204|ref|XP_006402323.1|/3.01293e-52/hypothetical protein EUTSA_v10006329mg [Eutrema salsugineum]
18992693	2345	23.05	50.2767	1.12512	Up	0.912056	EUTSA_v10007015mg	Eutrema salsugineum hypothetical protein (EUTSA_v10007015mg) mRNA, complete cds	-	GO:0005576//extracellular region;GO:0016020//membrane;GO:0009536//plastid	GO:0019899//enzyme binding	GO:0000904//cell morphogenesis involved in differentiation	gi|567148806|ref|XP_006416189.1|/0/hypothetical protein EUTSA_v10007015mg [Eutrema salsugineum]
18009835	1411	41.42	9.51667	-2.1218	Down	0.940416	EUTSA_v10023510mg	Eutrema salsugineum hypothetical protein (EUTSA_v10023510mg) mRNA, complete cds	-	GO:0031224//intrinsic component of membrane	GO:0015205//nucleobase transmembrane transporter activity	GO:0015851//nucleobase transport	gi|567129768|ref|XP_006392355.1|/0/hypothetical protein EUTSA_v10023510mg [Eutrema salsugineum]
18027273	1667.72	93.2033	34.7667	-1.42268	Down	0.925851	EUTSA_v10016631mg	Eutrema salsugineum hypothetical protein (EUTSA_v10016631mg) mRNA, complete cds	-	GO:0043231//intracellular membrane-bounded organelle;GO:0043231//intracellular membrane-bounded organelle;GO:0043231//intracellular membrane-bounded organelle	GO:0030246//carbohydrate binding;GO:0030246//carbohydrate binding	-	gi|567214502|ref|XP_006411159.1|/0/hypothetical protein EUTSA_v10016631mg [Eutrema salsugineum]
18025435	652	6.09	1.54667	-1.97728	Down	0.866888	EUTSA_v10002113mg	Eutrema salsugineum hypothetical protein (EUTSA_v10002113mg) mRNA, complete cds	-	GO:0044464	-	-	gi|567206218|ref|XP_006408976.1|/1.46184e-66/hypothetical protein EUTSA_v10002113mg [Eutrema salsugineum]
18019501	4051	9.36667	27.7333	1.56601	Up	0.921427	EUTSA_v10012521mg	Eutrema salsugineum hypothetical protein (EUTSA_v10012521mg) mRNA, complete cds	K10999|1|0.0|2133|eus:EUTSA_v10012521mg|cellulose synthase A [EC:2.4.1.12]	GO:0031224//intrinsic component of membrane;GO:0043231//intracellular membrane-bounded organelle;GO:0043234//protein complex	GO:0016759//cellulose synthase activity;GO:0046914//transition metal ion binding	GO:0040007//growth;GO:0045229//external encapsulating structure organization;GO:0009250//glucan biosynthetic process;GO:0030865//cortical cytoskeleton organization;GO:0009832//plant-type cell wall biogenesis	gi|567172244|ref|XP_006399471.1|/0/hypothetical protein EUTSA_v10012521mg [Eutrema salsugineum]
18027930	2415.04	40.7967	95.4233	1.22589	Up	0.91982	EUTSA_v10016322mg	Eutrema salsugineum hypothetical protein (EUTSA_v10016322mg) mRNA, complete cds	K12657|1|0.0|1164|eus:EUTSA_v10016322mg|delta-1-pyrroline-5-carboxylate synthetase [EC:2.7.2.11 1.2.1.41]	GO:0009536//plastid;GO:0009536//plastid;GO:0009536//plastid;GO:0009536//plastid	GO:0016620//oxidoreductase activity, acting on the aldehyde or oxo group of donors, NAD or NADP as acceptor;GO:0016774//phosphotransferase activity, carboxyl group as acceptor;GO:0016620//oxidoreductase activity, acting on the aldehyde or oxo group of donors, NAD or NADP as acceptor;GO:0016774//phosphotransferase activity, carboxyl group as acceptor;GO:0016620//oxidoreductase activity, acting on …	GO:0009725//response to hormone;GO:0009414//response to water deprivation;GO:0006560//proline metabolic process;GO:0006972//hyperosmotic response;GO:0048513//animal organ development;GO:0009725//response to hormone;GO:0009414//response to water deprivation;GO:0006560//proline metabolic process;GO:0006972//hyperosmotic response;GO:0048513//animal organ development;GO:0009725//response to hormone;G…	gi|567214726|ref|XP_006411215.1|/0/hypothetical protein EUTSA_v10016322mg [Eutrema salsugineum]
18009313	557	3.07333	9.46333	1.62254	Up	0.888724	EUTSA_v10019863mg	Eutrema salsugineum hypothetical protein (EUTSA_v10019863mg) mRNA, complete cds	-	-	-	-	gi|567124180|ref|XP_006391109.1|/4.90023e-37/hypothetical protein EUTSA_v10019863mg [Eutrema salsugineum]
18010125	1110	2.82	6.58333	1.22312	Up	0.82743	EUTSA_v10023537mg	Eutrema salsugineum hypothetical protein (EUTSA_v10023537mg) mRNA, complete cds	K13066|1|5e-152|537|brp:103838067|caffeic acid 3-O-methyltransferase [EC:2.1.1.68]	GO:0044444//cytoplasmic part	GO:0008168//methyltransferase activity	GO:0009699//phenylpropanoid biosynthetic process	gi|567127365|ref|XP_006391777.1|/0/hypothetical protein EUTSA_v10023537mg [Eutrema salsugineum]
18021147	861	19.5367	67.6333	1.79155	Up	0.936381	EUTSA_v10010726mg	Eutrema salsugineum hypothetical protein (EUTSA_v10010726mg) mRNA, complete cds	K13448|1|3e-81|301|eus:EUTSA_v10010726mg|calcium-binding protein CML	-	GO:0046872//metal ion binding;GO:0016491//oxidoreductase activity	-	gi|567188115|ref|XP_006404003.1|/1.76395e-80/hypothetical protein EUTSA_v10010726mg [Eutrema salsugineum]
18020630	717	3.43667	0.703333	-2.28873	Down	0.805653	EUTSA_v10003333mg	Eutrema salsugineum hypothetical protein (EUTSA_v10003333mg) mRNA, complete cds	-	-	-	-	gi|567185860|ref|XP_006403364.1|/6.92088e-119/hypothetical protein EUTSA_v10003333mg [Eutrema salsugineum]
18022387	588	9.91	4.12667	-1.26391	Down	0.869175	EUTSA_v10028154mg	Eutrema salsugineum hypothetical protein (EUTSA_v10028154mg) mRNA, partial cds	-	GO:0009536//plastid	GO:0003676//nucleic acid binding	GO:0006399//tRNA metabolic process;GO:0006396//RNA processing	gi|567193642|ref|XP_006405522.1|/1.11629e-109/hypothetical protein EUTSA_v10028154mg, partial [Eutrema salsugineum]
18012955	826	82.4567	22.76	-1.85714	Down	0.937958	EUTSA_v10005041mg	Eutrema salsugineum hypothetical protein (EUTSA_v10005041mg) mRNA, complete cds	-	-	-	-	gi|567141326|ref|XP_006395319.1|/1.64358e-88/hypothetical protein EUTSA_v10005041mg [Eutrema salsugineum]
18011219	2232	17.32	48.12	1.4742	Up	0.923415	EUTSA_v10011292mg	Eutrema salsugineum hypothetical protein (EUTSA_v10011292mg) mRNA, complete cds	K01897|1|0.0|1352|eus:EUTSA_v10011292mg|long-chain acyl-CoA synthetase [EC:6.2.1.3]	GO:0043231//intracellular membrane-bounded organelle	GO:0015645//fatty acid ligase activity	GO:0006633//fatty acid biosynthetic process;GO:0006952//defense response;GO:0010102//lateral root morphogenesis	gi|567133532|ref|XP_006393257.1|/0/hypothetical protein EUTSA_v10011292mg [Eutrema salsugineum]
18014415	2471	0.543333	3.43	2.6583	Up	0.823461	EUTSA_v10028460mg	Eutrema salsugineum hypothetical protein (EUTSA_v10028460mg) mRNA, complete cds	K00276|1|0.0|1488|eus:EUTSA_v10028460mg|primary-amine oxidase [EC:1.4.3.21]	GO:0043231//intracellular membrane-bounded organelle	GO:0046914//transition metal ion binding;GO:0016641//oxidoreductase activity, acting on the CH-NH2 group of donors, oxygen as acceptor;GO:0048037//cofactor binding	GO:0006807//nitrogen compound metabolic process	gi|567162525|ref|XP_006396782.1|/0/hypothetical protein EUTSA_v10028460mg [Eutrema salsugineum]
18993748	2074	22.5067	51.2467	1.18711	Up	0.914768	EUTSA_v10007208mg	Eutrema salsugineum hypothetical protein (EUTSA_v10007208mg) mRNA, complete cds	K08472|1|0.0|1001|eus:EUTSA_v10007208mg|mlo protein	GO:0031224//intrinsic component of membrane	-	GO:0050832//defense response to fungus;GO:0009987//cellular process	gi|567153025|ref|XP_006417368.1|/0/hypothetical protein EUTSA_v10007208mg [Eutrema salsugineum]
18023247	1342	3.27333	7.55	1.20572	Up	0.841232	EUTSA_v10021370mg	Eutrema salsugineum hypothetical protein (EUTSA_v10021370mg) mRNA, complete cds	-	-	-	-	gi|567200429|ref|XP_006407422.1|/2.92915e-71/hypothetical protein EUTSA_v10021370mg [Eutrema salsugineum]
18026262	1284	14.6433	4.59667	-1.67158	Down	0.912235	EUTSA_v10023021mg	Eutrema salsugineum hypothetical protein (EUTSA_v10023021mg) mRNA, complete cds	K00831|1|0.0|795|eus:EUTSA_v10023021mg|phosphoserine aminotransferase [EC:2.6.1.52]	GO:0009532//plastid stroma	GO:0008483//transaminase activity;GO:0048037//cofactor binding	GO:0006563//L-serine metabolic process;GO:0010038//response to metal ion	gi|567207331|ref|XP_006409274.1|/0/hypothetical protein EUTSA_v10023021mg [Eutrema salsugineum]
18011773	507	2.60333	5.75	1.1432	Up	0.801094	EUTSA_v10005031mg	Eutrema salsugineum hypothetical protein (EUTSA_v10005031mg) mRNA, complete cds	-	GO:0016020//membrane;GO:0009536//plastid	-	GO:0051707//response to other organism	gi|567141345|ref|XP_006395324.1|/6.88473e-95/hypothetical protein EUTSA_v10005031mg [Eutrema salsugineum]
18014714	1537	6.46333	18.3	1.50149	Up	0.909231	EUTSA_v10028744mg	Eutrema salsugineum hypothetical protein (EUTSA_v10028744mg) mRNA, complete cds	K09419|1|5e-152|538|eus:EUTSA_v10028744mg|heat shock transcription factor, other eukaryote	-	GO:0001071//nucleic acid binding transcription factor activity	GO:0009743//response to carbohydrate	gi|567162819|ref|XP_006396868.1|/2.61064e-151/hypothetical protein EUTSA_v10028744mg [Eutrema salsugineum]
18030651	959	7.27333	16.6367	1.19368	Up	0.892753	EUTSA_v10026416mg	Eutrema salsugineum hypothetical protein (EUTSA_v10026416mg) mRNA, complete cds	-	-	GO:0005488//binding	-	gi|567216646|ref|XP_006411952.1|/9.16016e-68/hypothetical protein EUTSA_v10026416mg [Eutrema salsugineum]
18022891	376	97.4933	228.927	1.23151	Up	0.921584	EUTSA_v10028009mg	Eutrema salsugineum hypothetical protein (EUTSA_v10028009mg) mRNA, complete cds	-	-	-	-	gi|567195229|ref|XP_006405969.1|/3.86516e-23/hypothetical protein EUTSA_v10028009mg [Eutrema salsugineum]
18013032	1022	536.913	178.9	-1.58554	Down	0.935649	EUTSA_v10004933mg	Eutrema salsugineum hypothetical protein (EUTSA_v10004933mg) mRNA, complete cds	K01051|1|2e-21|103|rcu:RCOM_0417480|pectinesterase [EC:3.1.1.11]	GO:0044464	GO:0004857//enzyme inhibitor activity	-	gi|567138115|ref|XP_006394408.1|/2.72891e-89/hypothetical protein EUTSA_v10004933mg [Eutrema salsugineum]
18012889	2709	41.0433	228.787	2.47878	Up	0.950281	EUTSA_v10003681mg	Eutrema salsugineum hypothetical protein (EUTSA_v10003681mg) mRNA, complete cds	K15920|1|0.0|794|pmum:103319154|beta-D-xylosidase 4 [EC:3.2.1.37]	GO:0005576//extracellular region;GO:0005618//cell wall	GO:0004553//hydrolase activity, hydrolyzing O-glycosyl compounds	GO:0044238//primary metabolic process;GO:0003006//developmental process involved in reproduction	gi|567140444|ref|XP_006395069.1|/0/hypothetical protein EUTSA_v10003681mg [Eutrema salsugineum]
18014318	1558.53	0.943333	7.1	2.91198	Up	0.909694	EUTSA_v10028698mg	Eutrema salsugineum hypothetical protein (EUTSA_v10028698mg) mRNA, complete cds	K03453|1|1e-128|461|pop:POPTR_0003s11720g|bile acid:Na+ symporter, BASS family	GO:0043231//intracellular membrane-bounded organelle;GO:0043231//intracellular membrane-bounded organelle;GO:0043231//intracellular membrane-bounded organelle	GO:0005343//organic acid:sodium symporter activity;GO:0005343//organic acid:sodium symporter activity;GO:0005343//organic acid:sodium symporter activity	GO:0009719;GO:0019758;GO:0030001//metal ion transport;GO:0006950//response to stress;GO:0009719;GO:0019758;GO:0030001//metal ion transport;GO:0006950//response to stress;GO:0009719;GO:0019758;GO:0030001//metal ion transport;GO:0006950//response to stress	gi|567162608|ref|XP_006396806.1|/0/hypothetical protein EUTSA_v10028698mg [Eutrema salsugineum]
18011604	735	2.59667	8.76333	1.75482	Up	0.889367	EUTSA_v10004844mg	Eutrema salsugineum hypothetical protein (EUTSA_v10004844mg) mRNA, complete cds	K17991|1|4e-138|490|eus:EUTSA_v10004844mg|peroxygenase [EC:1.11.2.3]	-	-	-	gi|567140344|ref|XP_006395040.1|/2.01495e-137/hypothetical protein EUTSA_v10004844mg [Eutrema salsugineum]
18991958	1483	29.7167	80.6867	1.44106	Up	0.925605	EUTSA_v10008216mg	Eutrema salsugineum hypothetical protein (EUTSA_v10008216mg) mRNA, complete cds	-	-	-	-	gi|567145866|ref|XP_006415365.1|/1.85945e-130/hypothetical protein EUTSA_v10008216mg [Eutrema salsugineum]
18992196	162	9.22667	4.49	-1.03909	Down	0.842428	EUTSA_v10009716mg	Eutrema salsugineum hypothetical protein (EUTSA_v10009716mg) mRNA, complete cds	-	-	-	-	gi|567146839|ref|XP_006415629.1|/1.51355e-22/hypothetical protein EUTSA_v10009716mg [Eutrema salsugineum]
18026960	1121	23.5367	60.3333	1.35805	Up	0.921928	EUTSA_v10017317mg	Eutrema salsugineum hypothetical protein (EUTSA_v10017317mg) mRNA, complete cds	-	GO:0016020//membrane;GO:0009536//plastid	-	-	gi|567210840|ref|XP_006410192.1|/3.59482e-77/hypothetical protein EUTSA_v10017317mg [Eutrema salsugineum]
18022608	606	2.57	0.0566667	-5.50312	Down	0.838886	EUTSA_v10027993mg	Eutrema salsugineum hypothetical protein (EUTSA_v10027993mg) mRNA, complete cds	-	-	-	-	gi|567194106|ref|XP_006405653.1|/6.12331e-50/hypothetical protein EUTSA_v10027993mg [Eutrema salsugineum]
18026855	1670	5.68333	15.0367	1.40368	Up	0.899389	EUTSA_v10016662mg	Eutrema salsugineum hypothetical protein (EUTSA_v10016662mg) mRNA, complete cds	K01099|1|3e-139|496|cam:101499965|phosphatidylinositol-bisphosphatase [EC:3.1.3.36]	-	GO:0004518//nuclease activity;GO:0016791//phosphatase activity	-	gi|685305536|ref|XP_009143495.1|/0/PREDICTED: type I inositol 1,4,5-trisphosphate 5-phosphatase CVP2-like [Brassica rapa]
18022852	1431	5.22667	21.98	2.07223	Up	0.932727	EUTSA_v10027739mg	Eutrema salsugineum hypothetical protein (EUTSA_v10027739mg) mRNA, complete cds	-	GO:0030312//external encapsulating structure	GO:0003824//catalytic activity	-	gi|567192847|ref|XP_006405296.1|/0/hypothetical protein EUTSA_v10027739mg [Eutrema salsugineum]
18012577	1356	8.74333	20.2733	1.21333	Up	0.900368	EUTSA_v10004757mg	Eutrema salsugineum hypothetical protein (EUTSA_v10004757mg) mRNA, complete cds	-	-	-	-	gi|685279010|ref|XP_009130442.1|/9.30947e-142/PREDICTED: uncharacterized protein LOC103855230 [Brassica rapa]
18011719	2547	7.03333	28.18	2.00239	Up	0.935215	EUTSA_v10003763mg	Eutrema salsugineum hypothetical protein (EUTSA_v10003763mg) mRNA, complete cds	K13680|1|8e-107|389|smo:SELMODRAFT_230176|beta-mannan synthase [EC:2.4.1.32]	GO:0016020//membrane	GO:0016759//cellulose synthase activity	-	gi|567141525|ref|XP_006395375.1|/0/hypothetical protein EUTSA_v10003763mg [Eutrema salsugineum]
18016475	423	22.61	46.72	1.04708	Up	0.906174	EUTSA_v10015388mg	Eutrema salsugineum hypothetical protein (EUTSA_v10015388mg) mRNA, complete cds	K14488|1|1e-39|161|eus:EUTSA_v10015388mg|SAUR family protein	-	-	GO:0009725//response to hormone	gi|567179737|ref|XP_006401686.1|/8.67897e-39/hypothetical protein EUTSA_v10015388mg [Eutrema salsugineum]
18026228	1545	4.11333	14.7667	1.84396	Up	0.91633	EUTSA_v10022671mg	Eutrema salsugineum hypothetical protein (EUTSA_v10022671mg) mRNA, complete cds	K12356|1|3e-135|482|jcu:105639952|coniferyl-alcohol glucosyltransferase [EC:2.4.1.111];K08237|3|7e-134|478|tcc:TCM_000446|hydroquinone glucosyltransferase [EC:2.4.1.218]	-	GO:0016757//transferase activity, transferring glycosyl groups	-	gi|567206836|ref|XP_006409132.1|/0/hypothetical protein EUTSA_v10022671mg [Eutrema salsugineum]
18017813	219	10.8533	4.15333	-1.3858	Down	0.882888	EUTSA_v10015648mg	Eutrema salsugineum hypothetical protein (EUTSA_v10015648mg) mRNA, complete cds	-	-	-	-	gi|567180668|ref|XP_006401946.1|/4.47161e-35/hypothetical protein EUTSA_v10015648mg [Eutrema salsugineum]
18010462	1051	9.32333	4.36333	-1.09542	Down	0.850903	EUTSA_v10011782mg	Eutrema salsugineum hypothetical protein (EUTSA_v10011782mg) mRNA, complete cds	K07897|1|8e-118|424|eus:EUTSA_v10011782mg|Ras-related protein Rab-7A	GO:0031090//organelle membrane;GO:0043231//intracellular membrane-bounded organelle	GO:0032561//guanyl ribonucleotide binding	GO:0035556//intracellular signal transduction;GO:0006810//transport	gi|567132333|ref|XP_006392939.1|/4.23347e-117/hypothetical protein EUTSA_v10011782mg [Eutrema salsugineum]
18008472	1392	9.47333	20.9933	1.14799	Up	0.898066	EUTSA_v10018728mg	Eutrema salsugineum hypothetical protein (EUTSA_v10018728mg) mRNA, complete cds	K00679|1|4e-71|269|cic:CICLE_v10027727mg|phospholipid:diacylglycerol acyltransferase [EC:2.3.1.158];K01188|2|1e-49|197|aly:ARALYDRAFT_316517|beta-glucosidase [EC:3.2.1.21];K10960|3|5e-44|179|atr:18422248|geranylgeranyl reductase [EC:1.3.1.83];K01206|4|2e-27|124|cic:CICLE_v10031741mg|alpha-L-fucosidase [EC:3.2.1.51]	-	GO:0016788//hydrolase activity, acting on ester bonds;GO:0016747//transferase activity, transferring acyl groups other than amino-acyl groups;GO:0016788//hydrolase activity, acting on ester bonds;GO:0016747//transferase activity, transferring acyl groups other than amino-acyl groups	GO:0044238//primary metabolic process;GO:0000003//reproduction;GO:0044238//primary metabolic process;GO:0000003//reproduction	gi|567120906|ref|XP_006390257.1|/0/hypothetical protein EUTSA_v10018728mg [Eutrema salsugineum]
18026535	794	6.94667	28.3767	2.03031	Up	0.935693	EUTSA_v10017206mg	Eutrema salsugineum hypothetical protein (EUTSA_v10017206mg) mRNA, complete cds	-	-	-	-	gi|567212079|ref|XP_006410524.1|/1.96762e-120/hypothetical protein EUTSA_v10017206mg [Eutrema salsugineum]
18014010	1453	41.11	100.967	1.29632	Up	0.922428	EUTSA_v10002566mg	Eutrema salsugineum hypothetical protein (EUTSA_v10002566mg) mRNA, complete cds	K11982|1|2e-78|293|vvi:100256404|E3 ubiquitin-protein ligase RNF115/126 [EC:2.3.2.27]	-	GO:0046914//transition metal ion binding	GO:0009743//response to carbohydrate	gi|567158943|ref|XP_006418878.1|/1.23454e-179/hypothetical protein EUTSA_v10002566mg [Eutrema salsugineum]
18992588	1265	68.2033	185.337	1.44223	Up	0.927525	EUTSA_v10008273mg	Eutrema salsugineum hypothetical protein (EUTSA_v10008273mg) mRNA, complete cds	-	-	-	GO:0009628//response to abiotic stimulus	gi|567148370|ref|XP_006416062.1|/1.95127e-138/hypothetical protein EUTSA_v10008273mg [Eutrema salsugineum]
18016422	932	15.28	6.62	-1.20674	Down	0.890369	EUTSA_v10014576mg	Eutrema salsugineum hypothetical protein (EUTSA_v10014576mg) mRNA, complete cds	-	-	-	-	gi|567180000|ref|XP_006401765.1|/8.64341e-100/hypothetical protein EUTSA_v10014576mg [Eutrema salsugineum]
18993319	4263	3.29	9.75667	1.5683	Up	0.885571	EUTSA_v10006564mg	Eutrema salsugineum hypothetical protein (EUTSA_v10006564mg) mRNA, complete cds	K05681|1|2e-55|219|vcn:VOLCADRAFT_73319|ATP-binding cassette, subfamily G (WHITE), member 2	GO:0044464	GO:0017111//nucleoside-triphosphatase activity;GO:0032559//adenyl ribonucleotide binding	GO:0009207	gi|567151331|ref|XP_006416897.1|/0/hypothetical protein EUTSA_v10006564mg [Eutrema salsugineum]
18029808	3962	26.0433	55.3333	1.08723	Up	0.910673	EUTSA_v10024237mg	Eutrema salsugineum hypothetical protein (EUTSA_v10024237mg) mRNA, complete cds	K05658|1|0.0|2323|eus:EUTSA_v10024237mg|ATP-binding cassette, subfamily B (MDR/TAP), member 1 [EC:3.6.3.44]	GO:0031224//intrinsic component of membrane;GO:0043231//intracellular membrane-bounded organelle	GO:0017111//nucleoside-triphosphatase activity;GO:0015405;GO:0032559//adenyl ribonucleotide binding	GO:0006810//transport;GO:0009207	gi|567219236|ref|XP_006413247.1|/0/hypothetical protein EUTSA_v10024237mg [Eutrema salsugineum]
18030627	1421	23.27	56.6667	1.28403	Up	0.918924	EUTSA_v10025906mg	Eutrema salsugineum hypothetical protein (EUTSA_v10025906mg) mRNA, complete cds	K09419|1|7e-118|424|eus:EUTSA_v10025906mg|heat shock transcription factor, other eukaryote	-	GO:0003677//DNA binding;GO:0001071//nucleic acid binding transcription factor activity	GO:0006351//transcription, DNA-templated;GO:0006950//response to stress	gi|567216596|ref|XP_006411927.1|/3.79754e-117/hypothetical protein EUTSA_v10025906mg [Eutrema salsugineum]
18010253	662.84	1721.53	810.487	-1.08683	Down	0.916988	EUTSA_v10023775mg	Eutrema salsugineum hypothetical protein (EUTSA_v10023775mg) mRNA, complete cds	-	-	-	-	gi|685290350|ref|XP_009136136.1|/9.607e-07/PREDICTED: glutamic acid-rich protein [Brassica rapa]
18021981	3237	1.94667	5.20333	1.41843	Up	0.814658	EUTSA_v10000049mg	Eutrema salsugineum hypothetical protein (EUTSA_v10000049mg) mRNA, complete cds	K17686|1|0.0|717|sita:101777719|Cu+-exporting ATPase [EC:3.6.3.54];K09422|2|1e-72|276|eus:EUTSA_v10000438mg|myb proto-oncogene protein, plant;K01534|5|6e-46|187|smo:SELMODRAFT_60690|Cd2+/Zn2+-exporting ATPase [EC:3.6.3.3 3.6.3.5]	GO:0016020//membrane;GO:0009526//plastid envelope	GO:0000166//nucleotide binding;GO:0019829//cation-transporting ATPase activity;GO:0015086//cadmium ion transmembrane transporter activity;GO:0005385//zinc ion transmembrane transporter activity	GO:0042221//response to chemical;GO:0030003//cellular cation homeostasis;GO:0009207;GO:0072507//divalent inorganic cation homeostasis;GO:0070838//divalent metal ion transport;GO:0009416//response to light stimulus	gi|567191038|ref|XP_006404810.1|/0/hypothetical protein EUTSA_v10000049mg [Eutrema salsugineum]
18026341	1416	8.81333	36.96	2.06821	Up	0.939101	EUTSA_v10022762mg	Eutrema salsugineum hypothetical protein (EUTSA_v10022762mg) mRNA, complete cds	-	GO:0044464	-	-	gi|567207558|ref|XP_006409335.1|/0/hypothetical protein EUTSA_v10022762mg [Eutrema salsugineum]
18008541	974	7.31667	25.5833	1.80595	Up	0.928571	EUTSA_v10019114mg	Eutrema salsugineum hypothetical protein (EUTSA_v10019114mg) mRNA, complete cds	K00799|1|3e-117|421|eus:EUTSA_v10019114mg|glutathione S-transferase [EC:2.5.1.18]	GO:0009532//plastid stroma;GO:0031090//organelle membrane;GO:0005576//extracellular region	GO:0042277//peptide binding;GO:0016765//transferase activity, transferring alkyl or aryl (other than methyl) groups;GO:0005515//protein binding	GO:0010038//response to metal ion;GO:0009414//response to water deprivation;GO:0009404//toxin metabolic process;GO:0009639//response to red or far red light	gi|567119910|ref|XP_006389992.1|/1.86836e-116/hypothetical protein EUTSA_v10019114mg [Eutrema salsugineum]
18992410	294	6.96333	3.04667	-1.19255	Down	0.830882	EUTSA_v10009743mg	Eutrema salsugineum hypothetical protein (EUTSA_v10009743mg) mRNA, complete cds	-	-	-	-	gi|567147692|ref|XP_006415871.1|/3.40879e-51/hypothetical protein EUTSA_v10009743mg [Eutrema salsugineum]
18018356	1828.16	4.67333	12.3133	1.3977	Up	0.890279	EUTSA_v10013601mg	Eutrema salsugineum hypothetical protein (EUTSA_v10013601mg) mRNA, complete cds	K07198|1|3e-158|559|mdm:103433741|5'-AMP-activated protein kinase, catalytic alpha subunit [EC:2.7.11.11]	-	GO:0004672//protein kinase activity;GO:0032559//adenyl ribonucleotide binding;GO:0004672//protein kinase activity;GO:0032559//adenyl ribonucleotide binding	GO:0006464//cellular protein modification process;GO:0009738//abscisic acid-activated signaling pathway;GO:0006464//cellular protein modification process;GO:0009738//abscisic acid-activated signaling pathway	gi|567169150|ref|XP_006398576.1|/0/hypothetical protein EUTSA_v10013601mg [Eutrema salsugineum]
18009672	517	75.8067	157.1	1.05129	Up	0.912594	EUTSA_v10023749mg	Eutrema salsugineum hypothetical protein (EUTSA_v10023749mg) mRNA, complete cds	-	-	-	-	gi|567129636|ref|XP_006392318.1|/1.10656e-79/hypothetical protein EUTSA_v10023749mg [Eutrema salsugineum]
18014334	1713	4.19667	13.1667	1.64957	Up	0.907744	EUTSA_v10028542mg	Eutrema salsugineum hypothetical protein (EUTSA_v10028542mg) mRNA, complete cds	K09553|1|0.0|1004|eus:EUTSA_v10028542mg|stress-induced-phosphoprotein 1	-	-	GO:0050896//response to stimulus	gi|567162472|ref|XP_006396767.1|/0/hypothetical protein EUTSA_v10028542mg [Eutrema salsugineum]
18021723	402	3.03333	8.12667	1.42176	Up	0.864018	EUTSA_v10000560mg	Eutrema salsugineum hypothetical protein (EUTSA_v10000560mg) mRNA, complete cds	-	GO:0044464	-	-	gi|567190685|ref|XP_006404709.1|/2.97695e-15/hypothetical protein EUTSA_v10000560mg [Eutrema salsugineum]
18017434	681	0.73	30.48	5.38382	Up	0.987834	EUTSA_v10015465mg	Eutrema salsugineum hypothetical protein (EUTSA_v10015465mg) mRNA, complete cds	K09286|1|2e-22|105|ppp:PHYPADRAFT_49509|EREBP-like factor	GO:0043231//intracellular membrane-bounded organelle	GO:0003676//nucleic acid binding;GO:0001071//nucleic acid binding transcription factor activity	GO:0006351//transcription, DNA-templated	gi|567176342|ref|XP_006400701.1|/4.46408e-93/hypothetical protein EUTSA_v10015465mg [Eutrema salsugineum]
18030301	1199	3.46	21.9833	2.66757	Up	0.944579	EUTSA_v100275740mg	Eutrema salsugineum hypothetical protein (EUTSA_v100275740mg) mRNA, partial cds	K02984|1|2e-122|439|pper:PRUPE_ppa024854mg|small subunit ribosomal protein S3Ae;K13420|2|1e-31|138|tcc:TCM_029529|LRR receptor-like serine/threonine-protein kinase FLS2 [EC:2.7.11.1]	GO:0005618//cell wall	GO:0005198//structural molecule activity;GO:0005488//binding	-	gi|567222602|ref|XP_006414930.1|/0/hypothetical protein EUTSA_v100275740mg, partial [Eutrema salsugineum]
18014309	2157	4.68667	22.6067	2.27011	Up	0.935178	EUTSA_v10028484mg	Eutrema salsugineum hypothetical protein (EUTSA_v10028484mg) mRNA, complete cds	K04730|1|3e-127|456|egu:105042692|interleukin-1 receptor-associated kinase 1 [EC:2.7.11.1]	GO:0044464	GO:0030246//carbohydrate binding;GO:0004672//protein kinase activity;GO:0032559//adenyl ribonucleotide binding	GO:0006464//cellular protein modification process	gi|567162073|ref|XP_006396646.1|/0/hypothetical protein EUTSA_v10028484mg [Eutrema salsugineum]
18020623	1038	5.41667	15.9267	1.55597	Up	0.908297	EUTSA_v10003311mg	Eutrema salsugineum hypothetical protein (EUTSA_v10003311mg) mRNA, complete cds	-	-	-	-	gi|567184983|ref|XP_006403106.1|/2.51561e-122/hypothetical protein EUTSA_v10003311mg [Eutrema salsugineum]
18019924	456	6.89667	3.02	-1.19135	Down	0.829731	EUTSA_v10006450mg	Eutrema salsugineum hypothetical protein (EUTSA_v10006450mg) mRNA, partial cds	-	-	-	-	gi|567184315|ref|XP_006402947.1|/3.47536e-64/hypothetical protein EUTSA_v10006450mg, partial [Eutrema salsugineum]
18028831	751	14.9367	5.46	-1.45189	Down	0.900913	EUTSA_v10026095mg	Eutrema salsugineum hypothetical protein (EUTSA_v10026095mg) mRNA, complete cds	-	-	-	-	gi|567218714|ref|XP_006412986.1|/4.76666e-73/hypothetical protein EUTSA_v10026095mg [Eutrema salsugineum]
18019191	1479	11.69	5.22667	-1.16131	Down	0.872792	EUTSA_v10014037mg	Eutrema salsugineum hypothetical protein (EUTSA_v10014037mg) mRNA, complete cds	K13148|1|5e-26|119|egu:105053331|integrator complex subunit 11 [EC:3.1.27.-]	GO:0009536//plastid	GO:0046914//transition metal ion binding	-	gi|567178750|ref|XP_006401395.1|/3.02821e-165/hypothetical protein EUTSA_v10014037mg [Eutrema salsugineum]
18019475	2085	2.83667	23.4	3.04424	Up	0.953173	EUTSA_v10012957mg	Eutrema salsugineum hypothetical protein (EUTSA_v10012957mg) mRNA, complete cds	K01835|1|2e-61|238|mtr:MTR_1g102030|phosphoglucomutase [EC:5.4.2.2];K13506|2|5e-24|113|mdm:103446271|glycerol-3-phosphate O-acyltransferase 3/4 [EC:2.3.1.15];K14294|3|5e-20|100|gmx:102664750|partner of Y14 and mago	-	-	-	gi|567169407|ref|XP_006398653.1|/0/hypothetical protein EUTSA_v10012957mg [Eutrema salsugineum]
18024238	1769	242.503	111.343	-1.12299	Down	0.917302	EUTSA_v10020718mg	Eutrema salsugineum hypothetical protein (EUTSA_v10020718mg) mRNA, complete cds	K07374|1|0.0|835|brp:103832901|tubulin alpha	GO:0043234//protein complex;GO:0015630//microtubule cytoskeleton;GO:0030312//external encapsulating structure;GO:0031981//nuclear lumen;GO:0009536//plastid;GO:0031090//organelle membrane	GO:0017111//nucleoside-triphosphatase activity;GO:0032561//guanyl ribonucleotide binding;GO:0005198//structural molecule activity	GO:0010038//response to metal ion;GO:0007010//cytoskeleton organization;GO:0043623//cellular protein complex assembly;GO:0009207;GO:0006970//response to osmotic stress;GO:0007017//microtubule-based process;GO:0009629//response to gravity	gi|15220329|ref|NP_171974.1|/0/tubulin alpha-4 chain [Arabidopsis thaliana]
18024249	1037	9.01	65.24	2.85616	Up	0.956925	EUTSA_v10021307mg	Eutrema salsugineum hypothetical protein (EUTSA_v10021307mg) mRNA, complete cds	-	GO:0043231//intracellular membrane-bounded organelle	GO:0003676//nucleic acid binding	GO:0009725//response to hormone;GO:0006972//hyperosmotic response;GO:0003006//developmental process involved in reproduction;GO:0009743//response to carbohydrate	gi|114431556|gb|ABI74621.1|/7.30217e-114/C2H2 zinc finger protein 1 [Eutrema halophilum]
18992147	541	13.5033	3.68	-1.87554	Down	0.914021	EUTSA_v10009028mg	Eutrema salsugineum hypothetical protein (EUTSA_v10009028mg) mRNA, complete cds	K14488|1|1e-06|53.1|brp:103828438|SAUR family protein	GO:0031981//nuclear lumen	-	GO:0009725//response to hormone	gi|567146636|ref|XP_006415570.1|/4.55619e-58/hypothetical protein EUTSA_v10009028mg [Eutrema salsugineum]
18008822	1328	2.71	7.72667	1.51155	Up	0.86496	EUTSA_v10019067mg	Eutrema salsugineum hypothetical protein (EUTSA_v10019067mg) mRNA, complete cds	-	-	-	-	gi|567120604|ref|XP_006390173.1|/1.36015e-129/hypothetical protein EUTSA_v10019067mg [Eutrema salsugineum]
18013295	888	6.54	16.0267	1.29311	Up	0.896616	EUTSA_v10004841mg	Eutrema salsugineum hypothetical protein (EUTSA_v10004841mg) mRNA, complete cds	-	GO:0009536//plastid	-	-	gi|567138188|ref|XP_006394429.1|/1.07396e-120/hypothetical protein EUTSA_v10004841mg [Eutrema salsugineum]
18015760	913	9.46667	29.0767	1.61893	Up	0.92624	EUTSA_v10001679mg	Eutrema salsugineum hypothetical protein (EUTSA_v10001679mg) mRNA, complete cds	K10534|1|7e-13|75.1|ccp:CHC_T00008899001|nitrate reductase (NAD(P)H) [EC:1.7.1.1 1.7.1.2 1.7.1.3]	-	GO:0005506//iron ion binding	-	gi|567166556|ref|XP_006397857.1|/9.09654e-70/hypothetical protein EUTSA_v10001679mg [Eutrema salsugineum]
18009552	354	6.43	15.5967	1.27835	Up	0.895092	EUTSA_v10023875mg	Eutrema salsugineum hypothetical protein (EUTSA_v10023875mg) mRNA, complete cds	-	-	-	-	gi|567126669|ref|XP_006391619.1|/2.08305e-48/hypothetical protein EUTSA_v10023875mg [Eutrema salsugineum]
18994620	361	1.36333	5.36333	1.97599	Up	0.853735	EUTSA_v10010045mg	Eutrema salsugineum hypothetical protein (EUTSA_v10010045mg) mRNA, complete cds	-	-	-	-	gi|567156417|ref|XP_006418352.1|/1.7047e-26/hypothetical protein EUTSA_v10010045mg [Eutrema salsugineum]
18993846	1865	25.4633	54.99	1.11075	Up	0.911495	EUTSA_v10007236mg	Eutrema salsugineum hypothetical protein (EUTSA_v10007236mg) mRNA, complete cds	K19626|1|3e-12|74.3|gmx:102660446|inversin;K06694|2|9e-07|56.2|pda:103701543|26S proteasome non-ATPase regulatory subunit 10;K15502|3|6e-06|53.5|mis:MICPUN_60802|serine/threonine-protein phosphatase 6 regulatory ankyrin repeat subunit A	-	-	-	gi|567153390|ref|XP_006417477.1|/0/hypothetical protein EUTSA_v10007236mg [Eutrema salsugineum]
18017023	1159	7.76	1.76	-2.14048	Down	0.894494	EUTSA_v10014573mg	Eutrema salsugineum hypothetical protein (EUTSA_v10014573mg) mRNA, complete cds	-	-	GO:0046914//transition metal ion binding;GO:0001071//nucleic acid binding transcription factor activity	GO:0006351//transcription, DNA-templated;GO:0006950//response to stress	gi|567179341|ref|XP_006401569.1|/6.87273e-95/hypothetical protein EUTSA_v10014573mg [Eutrema salsugineum]
18021736	1160	22.04	8.44667	-1.38367	Down	0.910277	EUTSA_v10000217mg	Eutrema salsugineum hypothetical protein (EUTSA_v10000217mg) mRNA, complete cds	K01087|1|0.0|723|eus:EUTSA_v10000217mg|trehalose 6-phosphate phosphatase [EC:3.1.3.12]	-	-	GO:0005991//trehalose metabolic process	gi|567190568|ref|XP_006404674.1|/0/hypothetical protein EUTSA_v10000217mg [Eutrema salsugineum]
18013844	387	138.8	65.64	-1.08036	Down	0.914275	EUTSA_v10002785mg	Eutrema salsugineum hypothetical protein (EUTSA_v10002785mg) mRNA, partial cds	-	-	-	-	gi|567158676|ref|XP_006418800.1|/4.20601e-33/hypothetical protein EUTSA_v10002785mg, partial [Eutrema salsugineum]
18026762	1038	7.54	24.8467	1.72042	Up	0.926531	EUTSA_v10017125mg	Eutrema salsugineum hypothetical protein (EUTSA_v10017125mg) mRNA, complete cds	K01704|1|7e-122|437|eus:EUTSA_v10017125mg|3-isopropylmalate/(R)-2-methylmalate dehydratase small subunit [EC:4.2.1.33 4.2.1.35]	GO:0009532//plastid stroma	GO:0016835//carbon-oxygen lyase activity	GO:0006970//response to osmotic stress;GO:0006551//leucine metabolic process	gi|567215911|ref|XP_006411585.1|/3.63253e-121/hypothetical protein EUTSA_v10017125mg [Eutrema salsugineum]
18031031	1728	74.4367	211.113	1.50393	Up	0.929072	EUTSA_v10025193mg	Eutrema salsugineum hypothetical protein (EUTSA_v10025193mg) mRNA, complete cds	K08679|1|0.0|839|eus:EUTSA_v10025193mg|UDP-glucuronate 4-epimerase [EC:5.1.3.6]	-	GO:0048037//cofactor binding;GO:0016857//racemase and epimerase activity, acting on carbohydrates and derivatives	GO:0006139//nucleobase-containing compound metabolic process	gi|567218154|ref|XP_006412706.1|/0/hypothetical protein EUTSA_v10025193mg [Eutrema salsugineum]
18019282	821	5.89667	2.11333	-1.48038	Down	0.834813	EUTSA_v10015137mg	Eutrema salsugineum hypothetical protein (EUTSA_v10015137mg) mRNA, complete cds	-	-	-	-	gi|567169925|ref|XP_006398807.1|/5.47261e-36/hypothetical protein EUTSA_v10015137mg [Eutrema salsugineum]
18031096	1349	5.31	13.2467	1.31885	Up	0.890227	EUTSA_v10025514mg	Eutrema salsugineum hypothetical protein (EUTSA_v10025514mg) mRNA, complete cds	K11517|1|0.0|721|eus:EUTSA_v10025514mg|(S)-2-hydroxy-acid oxidase [EC:1.1.3.15]	GO:0042579//microbody	GO:0003973//(S)-2-hydroxy-acid oxidase activity;GO:0000166//nucleotide binding	GO:0008152//metabolic process	gi|567220974|ref|XP_006414116.1|/0/hypothetical protein EUTSA_v10025514mg [Eutrema salsugineum]
18015711	1201	6.42	2.86667	-1.1632	Down	0.818028	EUTSA_v10001519mg	Eutrema salsugineum hypothetical protein (EUTSA_v10001519mg) mRNA, complete cds	K13265|1|2e-72|273|gmx:100793687|vestitone reductase [EC:1.1.1.348]	GO:0044424	GO:0016491//oxidoreductase activity;GO:0048037//cofactor binding	GO:0016132//brassinosteroid biosynthetic process;GO:0009699//phenylpropanoid biosynthetic process	gi|567166083|ref|XP_006397721.1|/4.59669e-158/hypothetical protein EUTSA_v10001519mg [Eutrema salsugineum]
18020365	2119.27	9.10333	28.4033	1.64159	Up	0.92692	EUTSA_v10006024mg	Eutrema salsugineum hypothetical protein (EUTSA_v10006024mg) mRNA, complete cds	K13436|1|0.0|733|ath:AT3G59350|pto-interacting protein 1 [EC:2.7.11.1]	GO:0016020//membrane;GO:0016020//membrane;GO:0016020//membrane	GO:0004672//protein kinase activity;GO:0032559//adenyl ribonucleotide binding;GO:0004672//protein kinase activity;GO:0032559//adenyl ribonucleotide binding;GO:0004672//protein kinase activity;GO:0032559//adenyl ribonucleotide binding	GO:0006464//cellular protein modification process;GO:0006464//cellular protein modification process;GO:0006464//cellular protein modification process	gi|567183478|ref|XP_006402698.1|/0/hypothetical protein EUTSA_v10006024mg [Eutrema salsugineum]
18994578	1787	0.393333	5.65	3.84443	Up	0.914552	EUTSA_v10007177mg	Eutrema salsugineum hypothetical protein (EUTSA_v10007177mg) mRNA, complete cds	K01051|1|0.0|1053|eus:EUTSA_v10007177mg|pectinesterase [EC:3.1.1.11]	GO:0005618//cell wall	GO:0030234//enzyme regulator activity	GO:0071555//cell wall organization	gi|567156233|ref|XP_006418303.1|/0/hypothetical protein EUTSA_v10007177mg [Eutrema salsugineum]
18014863	918	1.59	5.02333	1.65962	Up	0.831248	EUTSA_v10028915mg	Eutrema salsugineum hypothetical protein (EUTSA_v10028915mg) mRNA, complete cds	K06890|1|8e-123|440|eus:EUTSA_v10028915mg|uncharacterized protein	GO:0031224//intrinsic component of membrane	GO:0016597//amino acid binding	-	gi|567161515|ref|XP_006396483.1|/4.62288e-122/hypothetical protein EUTSA_v10028915mg [Eutrema salsugineum]
18021405	1431	44.5367	96.1267	1.10994	Up	0.914626	EUTSA_v10010499mg	Eutrema salsugineum hypothetical protein (EUTSA_v10010499mg) mRNA, complete cds	K13035|1|0.0|716|eus:EUTSA_v10010499mg|beta-cyano-L-alanine hydratase/nitrilase [EC:3.5.5.4 4.2.1.65];K01501|4|2e-173|609|aly:ARALYDRAFT_323132|nitrilase [EC:3.5.5.1]	GO:0009536//plastid;GO:0005576//extracellular region;GO:0016020//membrane	GO:0018822//nitrile hydratase activity;GO:0000257//nitrilase activity	GO:0051707//response to other organism;GO:0009683//indoleacetic acid metabolic process;GO:0010038//response to metal ion	gi|567189717|ref|XP_006404473.1|/0/hypothetical protein EUTSA_v10010499mg [Eutrema salsugineum]
18029342	330	7.68333	77.4867	3.33414	Up	0.966289	EUTSA_v10027546mg	Eutrema salsugineum hypothetical protein (EUTSA_v10027546mg) mRNA, partial cds	-	-	-	-	gi|567222156|ref|XP_006414707.1|/6.41689e-50/hypothetical protein EUTSA_v10027546mg, partial [Eutrema salsugineum]
18026914	1385	3.14333	6.79	1.11112	Up	0.819224	EUTSA_v10016641mg	Eutrema salsugineum hypothetical protein (EUTSA_v10016641mg) mRNA, complete cds	K11820|1|4e-56|219|pper:PRUPE_ppa020679mg|N-hydroxythioamide S-beta-glucosyltransferase [EC:2.4.1.195];K13691|3|1e-54|214|egr:104456188|pathogen-inducible salicylic acid glucosyltransferase [EC:2.4.1.-]	-	GO:0016757//transferase activity, transferring glycosyl groups	-	gi|567210425|ref|XP_006410083.1|/0/hypothetical protein EUTSA_v10016641mg [Eutrema salsugineum]
18012721	722	6.19333	13.2567	1.09793	Up	0.875968	EUTSA_v10005127mg	Eutrema salsugineum hypothetical protein (EUTSA_v10005127mg) mRNA, complete cds	-	-	-	-	gi|147742781|gb|ABQ50561.1|/2.47892e-07/hypothetical protein [Brassica rapa]
18019633	1919	4.40667	13.72	1.63852	Up	0.908827	EUTSA_v10013330mg	Eutrema salsugineum hypothetical protein (EUTSA_v10013330mg) mRNA, complete cds	K08900|1|0.0|911|eus:EUTSA_v10013330mg|mitochondrial chaperone BCS1	GO:0016020//membrane	GO:0017111//nucleoside-triphosphatase activity;GO:0032559//adenyl ribonucleotide binding	-	gi|567175059|ref|XP_006400318.1|/0/hypothetical protein EUTSA_v10013330mg [Eutrema salsugineum]
18992012	2619	8.16	18.1	1.14935	Up	0.893403	EUTSA_v10006810mg	Eutrema salsugineum hypothetical protein (EUTSA_v10006810mg) mRNA, complete cds	K11446|1|0.0|1560|eus:EUTSA_v10006810mg|histone demethylase JARID1 [EC:1.14.11.-]	GO:0043231//intracellular membrane-bounded organelle	GO:0003676//nucleic acid binding;GO:0001071//nucleic acid binding transcription factor activity	GO:0006351//transcription, DNA-templated;GO:0003006//developmental process involved in reproduction;GO:0048229//gametophyte development	gi|567146090|ref|XP_006415421.1|/0/hypothetical protein EUTSA_v10006810mg [Eutrema salsugineum]
18014514	811.42	68.2467	25.23	-1.43562	Down	0.924865	EUTSA_v10029002mg	Eutrema salsugineum hypothetical protein (EUTSA_v10029002mg) mRNA, complete cds	-	-	-	-	gi|567162279|ref|XP_006396703.1|/6.38861e-87/hypothetical protein EUTSA_v10029002mg [Eutrema salsugineum]
18994443	1664	2.35333	6.39667	1.44261	Up	0.841726	EUTSA_v10007349mg	Eutrema salsugineum hypothetical protein (EUTSA_v10007349mg) mRNA, complete cds	K15397|1|0.0|933|eus:EUTSA_v10007349mg|3-ketoacyl-CoA synthase [EC:2.3.1.199]	GO:0044464	GO:0004312//fatty acid synthase activity	GO:0009314//response to radiation;GO:0006950//response to stress;GO:0006631//fatty acid metabolic process	gi|567155699|ref|XP_006418152.1|/0/hypothetical protein EUTSA_v10007349mg [Eutrema salsugineum]
18993917	277	0.686667	3.86333	2.49216	Up	0.833386	EUTSA_v10009254mg	Eutrema salsugineum hypothetical protein (EUTSA_v10009254mg) mRNA, complete cds	-	-	-	-	gi|567153665|ref|XP_006417557.1|/2.86114e-26/hypothetical protein EUTSA_v10009254mg [Eutrema salsugineum]
18026396	2647.1	7.51667	22.6933	1.5941	Up	0.920971	EUTSA_v10022563mg	Eutrema salsugineum hypothetical protein (EUTSA_v10022563mg) mRNA, complete cds	K15815|1|0.0|1328|eus:EUTSA_v10018166mg|lupeol synthase 2 [EC:5.4.99.39 5.4.99.40 5.4.99.41];K16208|4|0.0|1272|ath:AT1G66960|lupeol synthase 5 [EC:5.4.99.-]	-	GO:0031559//oxidosqualene cyclase activity;GO:0031559//oxidosqualene cyclase activity	GO:0016104//triterpenoid biosynthetic process;GO:0016104//triterpenoid biosynthetic process	gi|567207014|ref|XP_006409183.1|/0/hypothetical protein EUTSA_v10022563mg [Eutrema salsugineum]
18993252	1971	48.13	200.893	2.06142	Up	0.944646	EUTSA_v10007301mg	Eutrema salsugineum hypothetical protein (EUTSA_v10007301mg) mRNA, complete cds	K12154|1|0.0|1041|eus:EUTSA_v10007301mg|cytochrome P450, family 79, subfamily F, polypeptide 1 [EC:1.14.13.-]	-	GO:0004497//monooxygenase activity;GO:0005506//iron ion binding	GO:0019758	gi|567151068|ref|XP_006416821.1|/0/hypothetical protein EUTSA_v10007301mg [Eutrema salsugineum]
18013530	1836	13.5367	33.1067	1.29025	Up	0.914171	EUTSA_v10002506mg	Eutrema salsugineum hypothetical protein (EUTSA_v10002506mg) mRNA, complete cds	K06694|1|6e-11|70.1|jcu:105630516|26S proteasome non-ATPase regulatory subunit 10;K18932|5|8e-11|69.7|crb:CARUB_v10000476mg|palmitoyltransferase [EC:2.3.1.225]	GO:0009536//plastid	GO:0017111//nucleoside-triphosphatase activity;GO:0032559//adenyl ribonucleotide binding	GO:0043170	gi|567158443|ref|XP_006418731.1|/0/hypothetical protein EUTSA_v10002506mg [Eutrema salsugineum]
18994218	1918	2.81667	6.17333	1.13206	Up	0.809875	EUTSA_v10007168mg	Eutrema salsugineum hypothetical protein (EUTSA_v10007168mg) mRNA, complete cds	K13508|1|0.0|1041|eus:EUTSA_v10007168mg|glycerol-3-phosphate acyltransferase [EC:2.3.1.15]	GO:0043231//intracellular membrane-bounded organelle	GO:0016411//acylglycerol O-acyltransferase activity	GO:0009628//response to abiotic stimulus;GO:0003006//developmental process involved in reproduction	gi|567154874|ref|XP_006417906.1|/0/hypothetical protein EUTSA_v10007168mg [Eutrema salsugineum]
18030131	780	8.64	20.7767	1.26586	Up	0.903671	EUTSA_v10026417mg	Eutrema salsugineum hypothetical protein (EUTSA_v10026417mg) mRNA, complete cds	-	-	-	-	gi|567221144|ref|XP_006414201.1|/1.29593e-76/hypothetical protein EUTSA_v10026417mg [Eutrema salsugineum]
18030594	1241	31.9867	182.92	2.51567	Up	0.950333	EUTSA_v10025785mg	Eutrema salsugineum hypothetical protein (EUTSA_v10025785mg) mRNA, complete cds	K18834|1|1e-18|94.7|pop:POPTR_0002s22180g|WRKY transcription factor 1	GO:0043231//intracellular membrane-bounded organelle	GO:0001071//nucleic acid binding transcription factor activity;GO:0003677//DNA binding;GO:0005515//protein binding	GO:0009743//response to carbohydrate;GO:0050688//regulation of defense response to virus;GO:0006351//transcription, DNA-templated	gi|567217848|ref|XP_006412553.1|/1.3939e-165/hypothetical protein EUTSA_v10025785mg [Eutrema salsugineum]
18026511	2596	4.63	9.93	1.10078	Up	0.856388	EUTSA_v10016237mg	Eutrema salsugineum hypothetical protein (EUTSA_v10016237mg) mRNA, complete cds	K17579|1|5e-38|160|cre:CHLREDRAFT_152680|protein phosphatase 1 regulatory subunit 42;K11294|5|9e-13|76.6|zma:100273020|nucleolin	GO:0009536//plastid	GO:0003676//nucleic acid binding	-	gi|567215863|ref|XP_006411561.1|/0/hypothetical protein EUTSA_v10016237mg [Eutrema salsugineum]
18019067	1461	6.07	2.58	-1.23433	Down	0.818387	EUTSA_v10013409mg	Eutrema salsugineum hypothetical protein (EUTSA_v10013409mg) mRNA, complete cds	K03364|1|0.0|867|eus:EUTSA_v10013409mg|cell division cycle 20-like protein 1, cofactor of APC complex	GO:0031234//extrinsic component of cytoplasmic side of plasma membrane;GO:0009536//plastid	-	GO:0023052//signaling	gi|567173608|ref|XP_006399885.1|/0/hypothetical protein EUTSA_v10013409mg [Eutrema salsugineum]
18009683	852	3.85667	12.18	1.65909	Up	0.904642	EUTSA_v10023929mg	Eutrema salsugineum hypothetical protein (EUTSA_v10023929mg) mRNA, complete cds	-	-	-	-	gi|567127772|ref|XP_006391869.1|/2.28516e-157/hypothetical protein EUTSA_v10023929mg [Eutrema salsugineum]
18019865	2280	17.3933	86.18	2.30882	Up	0.94502	EUTSA_v10005884mg	Eutrema salsugineum hypothetical protein (EUTSA_v10005884mg) mRNA, complete cds	K13412|1|0.0|1053|eus:EUTSA_v10005884mg|calcium-dependent protein kinase [EC:2.7.11.1]	GO:0043231//intracellular membrane-bounded organelle;GO:0016020//membrane	GO:0046872//metal ion binding;GO:0004697//protein kinase C activity;GO:0032559//adenyl ribonucleotide binding	GO:0006970//response to osmotic stress;GO:0009755//hormone-mediated signaling pathway;GO:0006464//cellular protein modification process	gi|567184062|ref|XP_006402868.1|/0/hypothetical protein EUTSA_v10005884mg [Eutrema salsugineum]
18028456	285	5.79667	1.37333	-2.07754	Down	0.868061	EUTSA_v10027336mg	Eutrema salsugineum hypothetical protein (EUTSA_v10027336mg) mRNA, complete cds	K03676|1|6e-48|189|eus:EUTSA_v10027336mg|glutaredoxin 3	GO:0044464	GO:0015036//disulfide oxidoreductase activity	GO:0019725//cellular homeostasis	gi|567221692|ref|XP_006414475.1|/3.93635e-47/hypothetical protein EUTSA_v10027336mg [Eutrema salsugineum]
18013813	1360	3.5	18.3	2.38642	Up	0.93529	EUTSA_v10002592mg	Eutrema salsugineum hypothetical protein (EUTSA_v10002592mg) mRNA, complete cds	K00679|1|6e-73|275|cic:CICLE_v10027727mg|phospholipid:diacylglycerol acyltransferase [EC:2.3.1.158];K01188|2|8e-49|195|aly:ARALYDRAFT_316517|beta-glucosidase [EC:3.2.1.21];K10960|3|2e-43|177|atr:18422248|geranylgeranyl reductase [EC:1.3.1.83];K01206|4|8e-25|115|cic:CICLE_v10031741mg|alpha-L-fucosidase [EC:3.2.1.51]	GO:0044464	GO:0016787//hydrolase activity	GO:0044238//primary metabolic process	gi|567157825|ref|XP_006418560.1|/0/hypothetical protein EUTSA_v10002592mg [Eutrema salsugineum]
18017201	2584	12.07	47.0533	1.96287	Up	0.936807	EUTSA_v10012760mg	Eutrema salsugineum hypothetical protein (EUTSA_v10012760mg) mRNA, complete cds	K05681|1|8e-73|276|cme:CYME_CMS467C|ATP-binding cassette, subfamily G (WHITE), member 2	GO:0044464	GO:0017111//nucleoside-triphosphatase activity;GO:0015098//molybdate ion transmembrane transporter activity;GO:0032559//adenyl ribonucleotide binding	GO:0009207	gi|567171047|ref|XP_006399125.1|/0/hypothetical protein EUTSA_v10012760mg [Eutrema salsugineum]
18009697	834	360.68	74.7967	-2.26967	Down	0.946604	EUTSA_v10023747mg	Eutrema salsugineum hypothetical protein (EUTSA_v10023747mg) mRNA, complete cds	K02883|1|5e-20|98.6|zma:103646289|large subunit ribosomal protein L18e;K11855|2|3e-10|66.2|bvg:104906049|ubiquitin carboxyl-terminal hydrolase 36/42 [EC:3.4.19.12]	-	GO:0005488//binding	GO:0010876//lipid localization	gi|567127722|ref|XP_006391856.1|/4.48573e-33/hypothetical protein EUTSA_v10023747mg [Eutrema salsugineum]
18020608	1451	0.12	2.32333	4.27509	Up	0.801856	EUTSA_v10003227mg	Eutrema salsugineum hypothetical protein (EUTSA_v10003227mg) mRNA, complete cds	K13082|1|0.0|771|eus:EUTSA_v10003227mg|bifunctional dihydroflavonol 4-reductase/flavanone 4-reductase [EC:1.1.1.219 1.1.1.234]	-	GO:0048037//cofactor binding;GO:0048037//cofactor binding	GO:0008152//metabolic process;GO:0008152//metabolic process	gi|567185802|ref|XP_006403346.1|/0/hypothetical protein EUTSA_v10003227mg [Eutrema salsugineum]
18020864	1408	35.1833	15.9767	-1.13893	Down	0.90873	EUTSA_v10010665mg	Eutrema salsugineum hypothetical protein (EUTSA_v10010665mg) mRNA, complete cds	-	-	GO:0046914//transition metal ion binding	-	gi|567189491|ref|XP_006404409.1|/5.3653e-140/hypothetical protein EUTSA_v10010665mg [Eutrema salsugineum]
18008493	1023	50.98	23.9467	-1.09011	Down	0.909978	EUTSA_v10019258mg	Eutrema salsugineum hypothetical protein (EUTSA_v10019258mg) mRNA, complete cds	K13448|1|2e-86|319|eus:EUTSA_v10019258mg|calcium-binding protein CML	GO:0016020//membrane;GO:0043231//intracellular membrane-bounded organelle	GO:0046872//metal ion binding	-	gi|567121972|ref|XP_006390534.1|/1.07311e-85/hypothetical protein EUTSA_v10019258mg [Eutrema salsugineum]
18029361	1369	120.693	435.803	1.85233	Up	0.940125	EUTSA_v10025615mg	Eutrema salsugineum hypothetical protein (EUTSA_v10025615mg) mRNA, complete cds	K01931|1|2e-35|150|ppp:PHYPADRAFT_182911|protein neuralized [EC:2.3.2.27];K15688|3|9e-08|58.9|ppp:PHYPADRAFT_219493|E3 ubiquitin-protein ligase MUL1 [EC:2.3.2.27]	-	GO:0046914//transition metal ion binding	-	gi|567222194|ref|XP_006414726.1|/0/hypothetical protein EUTSA_v10025615mg [Eutrema salsugineum]
18016731	1629.03	3.78	8.95333	1.24404	Up	0.859796	EUTSA_v10013801mg	Eutrema salsugineum hypothetical protein (EUTSA_v10013801mg) mRNA, complete cds	K01087|1|0.0|734|ath:AT5G51460|trehalose 6-phosphate phosphatase [EC:3.1.3.12]	-	GO:0019203//carbohydrate phosphatase activity;GO:0019203//carbohydrate phosphatase activity	GO:0005991//trehalose metabolic process;GO:0005991//trehalose metabolic process	gi|567180762|ref|XP_006401973.1|/0/hypothetical protein EUTSA_v10013801mg [Eutrema salsugineum]
18992991	914	34.43	11.8433	-1.53959	Down	0.923168	EUTSA_v10008604mg	Eutrema salsugineum hypothetical protein (EUTSA_v10008604mg) mRNA, complete cds	K14297|1|9e-21|101|zma:103628666|nuclear pore complex protein Nup98-Nup96	-	-	GO:0009607//response to biotic stimulus	gi|567149988|ref|XP_006416518.1|/9.56231e-128/hypothetical protein EUTSA_v10008604mg [Eutrema salsugineum]
18015835	666	2.63	6.74667	1.35911	Up	0.841741	EUTSA_v10001755mg	Eutrema salsugineum hypothetical protein (EUTSA_v10001755mg) mRNA, complete cds	-	GO:0016020//membrane	-	-	gi|567166369|ref|XP_006397799.1|/6.63927e-94/hypothetical protein EUTSA_v10001755mg [Eutrema salsugineum]
18018237	1275	11.1433	3.58	-1.63815	Down	0.899359	EUTSA_v10013977mg	Eutrema salsugineum hypothetical protein (EUTSA_v10013977mg) mRNA, complete cds	K09391|1|5e-93|342|cic:CICLE_v10018041mg|transcription factor E2F7/8	GO:0043231//intracellular membrane-bounded organelle;GO:0043234//protein complex	GO:0003676//nucleic acid binding;GO:0001071//nucleic acid binding transcription factor activity	GO:0009725//response to hormone;GO:0006351//transcription, DNA-templated;GO:0008283//cell proliferation	gi|567174063|ref|XP_006400017.1|/0/hypothetical protein EUTSA_v10013977mg [Eutrema salsugineum]
18993631	1267	2.69	5.94333	1.14367	Up	0.805541	EUTSA_v10007972mg	Eutrema salsugineum hypothetical protein (EUTSA_v10007972mg) mRNA, complete cds	K03978|1|9e-12|72.0|mdm:103415977|GTP-binding protein	-	GO:0031406//carboxylic acid binding	GO:0009725//response to hormone	gi|674935414|emb|CDX98065.1|/0/BnaA06g08160D [Brassica napus]
18018418	1006	288.363	139.733	-1.04521	Down	0.913476	EUTSA_v10014669mg	Eutrema salsugineum hypothetical protein (EUTSA_v10014669mg) mRNA, complete cds	K01517|1|3e-37|156|atr:18442745|manganese-dependent ADP-ribose/CDP-alcohol diphosphatase [EC:3.6.1.13 3.6.1.16 3.6.1.53]	GO:0016020//membrane	GO:0015103//inorganic anion transmembrane transporter activity	GO:0006950//response to stress;GO:0015698//inorganic anion transport	gi|567181417|ref|XP_006402168.1|/1.07641e-106/hypothetical protein EUTSA_v10014669mg [Eutrema salsugineum]
18026801	855	15.7467	32.7833	1.05792	Up	0.90258	EUTSA_v10017874mg	Eutrema salsugineum hypothetical protein (EUTSA_v10017874mg) mRNA, complete cds	K09872|1|7e-145|513|eus:EUTSA_v10017874mg|aquaporin PIP	GO:0031224//intrinsic component of membrane;GO:0009536//plastid	GO:0005372//water transmembrane transporter activity	GO:0009414//response to water deprivation;GO:0009725//response to hormone;GO:0042044//fluid transport	gi|567213506|ref|XP_006410896.1|/3.8086e-144/hypothetical protein EUTSA_v10017874mg [Eutrema salsugineum]
18009380	789	2.08667	9.27	2.15137	Up	0.905479	EUTSA_v10019372mg	Eutrema salsugineum hypothetical protein (EUTSA_v10019372mg) mRNA, complete cds	K18368|1|1e-21|103|cam:101510635|caffeoylshikimate esterase [EC:3.1.1.-]	-	GO:0003824//catalytic activity	-	gi|567122054|ref|XP_006390550.1|/5.59433e-59/hypothetical protein EUTSA_v10018492mg [Eutrema salsugineum]
18016336	1319.06	6.14667	18.0367	1.55306	Up	0.911555	EUTSA_v10001019mg	Eutrema salsugineum hypothetical protein (EUTSA_v10001019mg) mRNA, complete cds	K04730|1|2e-13|77.8|sbi:SORBI_09g000636|interleukin-1 receptor-associated kinase 1 [EC:2.7.11.1];K17302|3|5e-11|69.7|sita:101779298|coatomer, subunit beta'	GO:0016020//membrane;GO:0016020//membrane	-	-	gi|567168559|ref|XP_006398414.1|/9.66243e-107/hypothetical protein EUTSA_v10001019mg [Eutrema salsugineum]
18025142	1695	3.55333	0.0933333	-5.25064	Down	0.8872	EUTSA_v10020712mg	Eutrema salsugineum hypothetical protein (EUTSA_v10020712mg) mRNA, complete cds	K04733|1|1e-07|58.9|zma:103636418|interleukin-1 receptor-associated kinase 4 [EC:2.7.11.1]	GO:0044444//cytoplasmic part;GO:0043231//intracellular membrane-bounded organelle	GO:0046914//transition metal ion binding	GO:0006950//response to stress	gi|567198391|ref|XP_006406835.1|/0/hypothetical protein EUTSA_v10020712mg [Eutrema salsugineum]
18992852	603	4.22333	43.1267	3.35213	Up	0.964099	EUTSA_v10009964mg	Eutrema salsugineum hypothetical protein (EUTSA_v10009964mg) mRNA, complete cds	K19040|1|6e-20|97.4|gmx:100780127|E3 ubiquitin-protein ligase ATL10/75/76/77/78 [EC:2.3.2.27]	-	GO:0046872//metal ion binding	GO:0009743//response to carbohydrate	gi|567149421|ref|XP_006416360.1|/1.31211e-68/hypothetical protein EUTSA_v10009964mg [Eutrema salsugineum]
18012401	371	7.75	30.17	1.96085	Up	0.932951	EUTSA_v10005173mg	Eutrema salsugineum hypothetical protein (EUTSA_v10005173mg) mRNA, complete cds	-	-	GO:0005488//binding	GO:0009725//response to hormone;GO:0006952//defense response	gi|567136944|ref|XP_006394100.1|/3.27876e-38/hypothetical protein EUTSA_v10005173mg [Eutrema salsugineum]
18021436	1684	48.4367	23.56	-1.03976	Down	0.905375	EUTSA_v10010338mg	Eutrema salsugineum hypothetical protein (EUTSA_v10010338mg) mRNA, complete cds	K14411|1|2e-12|75.1|csv:101220676|RNA-binding protein Musashi	-	-	-	gi|567188649|ref|XP_006404161.1|/0/hypothetical protein EUTSA_v10010338mg [Eutrema salsugineum]
18008501	1179	14.1033	100.207	2.82887	Up	0.957889	EUTSA_v10018925mg	Eutrema salsugineum hypothetical protein (EUTSA_v10018925mg) mRNA, complete cds	K13424|1|3e-19|97.1|gmx:100127397|WRKY transcription factor 33;K18834|3|6e-19|95.9|rcu:RCOM_1120400|WRKY transcription factor 1	GO:0043231//intracellular membrane-bounded organelle	GO:0001071//nucleic acid binding transcription factor activity;GO:0003677//DNA binding	GO:0009743//response to carbohydrate;GO:0050688//regulation of defense response to virus;GO:0006351//transcription, DNA-templated	gi|567119355|ref|XP_006389838.1|/3.68437e-152/hypothetical protein EUTSA_v10018925mg [Eutrema salsugineum]
18016931	1733	8.18667	4.07333	-1.00707	Down	0.825972	EUTSA_v10013453mg	Eutrema salsugineum hypothetical protein (EUTSA_v10013453mg) mRNA, complete cds	K15407|1|3e-08|61.2|smo:SELMODRAFT_417998|queuine tRNA-ribosyltransferase subunit QTRTD1 [EC:2.4.2.29]	-	GO:0046914//transition metal ion binding	-	gi|567169785|ref|XP_006398765.1|/0/hypothetical protein EUTSA_v10013453mg [Eutrema salsugineum]
18014668	426	18.82	73.74	1.97018	Up	0.939198	EUTSA_v10029212mg	Eutrema salsugineum hypothetical protein (EUTSA_v10029212mg) mRNA, partial cds	K09286|1|7e-32|135|pop:POPTR_0014s04600g|EREBP-like factor	GO:0043231//intracellular membrane-bounded organelle	GO:0003676//nucleic acid binding;GO:0001071//nucleic acid binding transcription factor activity	GO:0006351//transcription, DNA-templated	gi|567160494|ref|XP_006396194.1|/1.16077e-59/hypothetical protein EUTSA_v10029212mg, partial [Eutrema salsugineum]
18027866	689	0.47	3.43667	2.87028	Up	0.831607	EUTSA_v10017212mg	Eutrema salsugineum hypothetical protein (EUTSA_v10017212mg) mRNA, complete cds	K00799|1|8e-127|452|eus:EUTSA_v10017212mg|glutathione S-transferase [EC:2.5.1.18]	GO:0016020//membrane;GO:0044424	GO:0042277//peptide binding;GO:0016765//transferase activity, transferring alkyl or aryl (other than methyl) groups	GO:0009404//toxin metabolic process;GO:0006950//response to stress	gi|567210104|ref|XP_006410000.1|/4.07952e-126/hypothetical protein EUTSA_v10017212mg [Eutrema salsugineum]
18027725	1231	1.45	6.63667	2.19441	Up	0.883478	EUTSA_v10016802mg	Eutrema salsugineum hypothetical protein (EUTSA_v10016802mg) mRNA, complete cds	-	GO:0044464	-	-	gi|567215379|ref|XP_006411383.1|/0/hypothetical protein EUTSA_v10016802mg [Eutrema salsugineum]
18009235	2134	14.23	61.5133	2.11196	Up	0.942531	EUTSA_v10018683mg	Eutrema salsugineum hypothetical protein (EUTSA_v10018683mg) mRNA, complete cds	-	-	-	-	gi|567121525|ref|XP_006390424.1|/0/hypothetical protein EUTSA_v10018683mg [Eutrema salsugineum]
18994154	792	2.58	14.8933	2.52922	Up	0.931307	EUTSA_v10008595mg	Eutrema salsugineum hypothetical protein (EUTSA_v10008595mg) mRNA, complete cds	K17506|1|1e-139|495|eus:EUTSA_v10008595mg|protein phosphatase 1L [EC:3.1.3.16]	GO:0043234//protein complex	GO:0004721//phosphoprotein phosphatase activity;GO:0043169//cation binding	GO:0006464//cellular protein modification process	gi|567154637|ref|XP_006417835.1|/7.1918e-139/hypothetical protein EUTSA_v10008595mg [Eutrema salsugineum]
18012755	562	13.0267	45.9167	1.81755	Up	0.934572	EUTSA_v10005131mg	Eutrema salsugineum hypothetical protein (EUTSA_v10005131mg) mRNA, complete cds	-	-	-	-	gi|567139393|ref|XP_006394771.1|/4.54107e-62/hypothetical protein EUTSA_v10005131mg [Eutrema salsugineum]
18013645	699.45	10.0333	27.93	1.47701	Up	0.917676	EUTSA_v10002676mg	Eutrema salsugineum hypothetical protein (EUTSA_v10002676mg) mRNA, complete cds	-	GO:0031224//intrinsic component of membrane;GO:0031224//intrinsic component of membrane;GO:0031224//intrinsic component of membrane	GO:0005488//binding;GO:0005488//binding;GO:0005488//binding	-	gi|567159928|ref|XP_006419149.1|/4.69355e-87/hypothetical protein EUTSA_v10002676mg [Eutrema salsugineum]
18029877	1998	31.5533	63.7167	1.01388	Up	0.905218	EUTSA_v10024789mg	Eutrema salsugineum hypothetical protein (EUTSA_v10024789mg) mRNA, complete cds	-	GO:0005618//cell wall;GO:0043231//intracellular membrane-bounded organelle;GO:0005576//extracellular region;GO:0016020//membrane	GO:0050662//coenzyme binding;GO:0003824//catalytic activity	GO:0006950//response to stress;GO:0008152//metabolic process	gi|567220446|ref|XP_006413852.1|/0/hypothetical protein EUTSA_v10024789mg [Eutrema salsugineum]
18021792	1687	58.4533	25.4133	-1.2017	Down	0.916024	EUTSA_v10000161mg	Eutrema salsugineum hypothetical protein (EUTSA_v10000161mg) mRNA, complete cds	K07374|1|0.0|836|eus:EUTSA_v10000161mg|tubulin alpha	GO:0032991//macromolecular complex;GO:0015630//microtubule cytoskeleton	GO:0017111//nucleoside-triphosphatase activity;GO:0032561//guanyl ribonucleotide binding	GO:0043623//cellular protein complex assembly;GO:0009207;GO:0007017//microtubule-based process	gi|567190798|ref|XP_006404742.1|/0/hypothetical protein EUTSA_v10000161mg [Eutrema salsugineum]
18028187	2814	2.82667	12.0233	2.08866	Up	0.916749	EUTSA_v10027451mg	Eutrema salsugineum hypothetical protein (EUTSA_v10027451mg) mRNA, partial cds	K19476|1|0.0|1660|eus:EUTSA_v10027451mg|vacuolar protein sorting-associated protein IST1	-	-	-	gi|567218420|ref|XP_006412839.1|/0/hypothetical protein EUTSA_v10027451mg, partial [Eutrema salsugineum]
18022254	1266	3.36667	20.34	2.59493	Up	0.942681	EUTSA_v10000627mg	Eutrema salsugineum hypothetical protein (EUTSA_v10000627mg) mRNA, partial cds	-	-	-	-	gi|567192403|ref|XP_006405198.1|/0/hypothetical protein EUTSA_v10000627mg, partial [Eutrema salsugineum]
18018524	694	95.3633	190.787	1.00045	Up	0.90891	EUTSA_v10015064mg	Eutrema salsugineum hypothetical protein (EUTSA_v10015064mg) mRNA, complete cds	-	GO:0005576//extracellular region;GO:0030312//external encapsulating structure	GO:0005488//binding	GO:0009725//response to hormone;GO:0006970//response to osmotic stress;GO:0051234//establishment of localization;GO:0010876//lipid localization	gi|567177285|ref|XP_006400974.1|/2.48951e-54/hypothetical protein EUTSA_v10014841mg [Eutrema salsugineum]
18029989	1402	10.49	22.77	1.11812	Up	0.898365	EUTSA_v10025414mg	Eutrema salsugineum hypothetical protein (EUTSA_v10025414mg) mRNA, complete cds	-	GO:0031224//intrinsic component of membrane	-	-	gi|567222706|ref|XP_006414982.1|/0/hypothetical protein EUTSA_v10025414mg [Eutrema salsugineum]
18025331	968.21	219.117	93.5533	-1.22784	Down	0.921539	EUTSA_v10022443mg	Eutrema salsugineum hypothetical protein (EUTSA_v10022443mg) mRNA, complete cds	-	GO:0009532//plastid stroma;GO:0009532//plastid stroma;GO:0009532//plastid stroma;GO:0009532//plastid stroma;GO:0009532//plastid stroma	-	GO:0022904//respiratory electron transport chain;GO:0022904//respiratory electron transport chain;GO:0022904//respiratory electron transport chain;GO:0022904//respiratory electron transport chain;GO:0022904//respiratory electron transport chain	gi|567198646|ref|XP_006406910.1|/1.49452e-103/hypothetical protein EUTSA_v10022443mg [Eutrema salsugineum]
18016006	1160	9.22	4.54667	-1.01996	Down	0.83917	EUTSA_v10000966mg	Eutrema salsugineum hypothetical protein (EUTSA_v10000966mg) mRNA, complete cds	K11975|1|0.0|643|eus:EUTSA_v10000966mg|E3 ubiquitin-protein ligase RNF144 [EC:2.3.2.27]	-	GO:0046914//transition metal ion binding	-	gi|567168947|ref|XP_006398530.1|/0/hypothetical protein EUTSA_v10000966mg [Eutrema salsugineum]
18993653	1502	6.02	14.43	1.26124	Up	0.890772	EUTSA_v10007545mg	Eutrema salsugineum hypothetical protein (EUTSA_v10007545mg) mRNA, complete cds	K00485|1|1e-10|68.6|mpp:MICPUCDRAFT_51167|dimethylaniline monooxygenase (N-oxide forming) [EC:1.14.13.8];K11816|2|3e-10|67.4|gmx:100777958|indole-3-pyruvate monooxygenase [EC:1.14.13.168]	-	GO:0016709//oxidoreductase activity, acting on paired donors, with incorporation or reduction of molecular oxygen, NAD(P)H as one donor, and incorporation of one atom of oxygen;GO:0050662//coenzyme binding;GO:0000166//nucleotide binding	GO:0019758	gi|567152640|ref|XP_006417262.1|/0/hypothetical protein EUTSA_v10007545mg [Eutrema salsugineum]
18992528	844	65.3033	243.813	1.90055	Up	0.940058	EUTSA_v10010037mg	Eutrema salsugineum hypothetical protein (EUTSA_v10010037mg) mRNA, complete cds	-	GO:0043231//intracellular membrane-bounded organelle	-	-	gi|567148158|ref|XP_006416000.1|/5.00243e-48/hypothetical protein EUTSA_v10007368mg [Eutrema salsugineum]
18025137	1128	18.1133	47.95	1.40448	Up	0.921748	EUTSA_v10021044mg	Eutrema salsugineum hypothetical protein (EUTSA_v10021044mg) mRNA, complete cds	-	-	-	-	gi|567198371|ref|XP_006406829.1|/1.83912e-129/hypothetical protein EUTSA_v10021044mg [Eutrema salsugineum]
18992023	1581	8.08333	36.54	2.17645	Up	0.939871	EUTSA_v10009705mg	Eutrema salsugineum hypothetical protein (EUTSA_v10009705mg) mRNA, complete cds	-	GO:0044464	GO:0003824//catalytic activity;GO:0050662//coenzyme binding	GO:0008152//metabolic process	gi|567146129|ref|XP_006415432.1|/0/hypothetical protein EUTSA_v10009705mg [Eutrema salsugineum]
18029474	582	5.91667	16.37	1.4682	Up	0.904896	EUTSA_v10026664mg	Eutrema salsugineum hypothetical protein (EUTSA_v10026664mg) mRNA, complete cds	-	GO:0043231//intracellular membrane-bounded organelle;GO:0031224//intrinsic component of membrane	GO:0030246//carbohydrate binding;GO:0016758//transferase activity, transferring hexosyl groups	GO:0009725//response to hormone;GO:0006464//cellular protein modification process	gi|567220402|ref|XP_006413830.1|/7.71306e-23/hypothetical protein EUTSA_v10026664mg [Eutrema salsugineum]
18011188	516	115.797	368.047	1.66829	Up	0.937666	EUTSA_v10012366mg	Eutrema salsugineum hypothetical protein (EUTSA_v10012366mg) mRNA, complete cds	-	-	-	-	gi|567132076|ref|XP_006392877.1|/7.89344e-94/hypothetical protein EUTSA_v10012366mg [Eutrema salsugineum]
18014443	913	30.9333	76.34	1.30328	Up	0.921322	EUTSA_v10029012mg	Eutrema salsugineum hypothetical protein (EUTSA_v10029012mg) mRNA, complete cds	-	-	-	-	gi|567162042|ref|XP_006396636.1|/1.71156e-76/hypothetical protein EUTSA_v10029012mg [Eutrema salsugineum]
18020355	309	6.17667	13.05	1.07915	Up	0.87321	EUTSA_v10006349mg	Eutrema salsugineum hypothetical protein (EUTSA_v10006349mg) mRNA, complete cds	-	-	-	-	gi|567183580|ref|XP_006402727.1|/6.79365e-36/hypothetical protein EUTSA_v10006349mg [Eutrema salsugineum]
18016062	677	8.37333	3.33	-1.33028	Down	0.86085	EUTSA_v10001059mg	Eutrema salsugineum hypothetical protein (EUTSA_v10001059mg) mRNA, complete cds	-	GO:0044464	-	-	gi|567168329|ref|XP_006398347.1|/8.57937e-73/hypothetical protein EUTSA_v10001059mg [Eutrema salsugineum]
18010147	636	15.2233	43.05	1.49973	Up	0.923445	EUTSA_v10024035mg	Eutrema salsugineum hypothetical protein (EUTSA_v10024035mg) mRNA, complete cds	-	-	-	-	gi|567129476|ref|XP_006392275.1|/1.80128e-74/hypothetical protein EUTSA_v10024035mg [Eutrema salsugineum]
18024183	423	9.9	44.7233	2.17553	Up	0.941298	EUTSA_v10021726mg	Eutrema salsugineum hypothetical protein (EUTSA_v10021726mg) mRNA, complete cds	K13448|1|4e-76|282|eus:EUTSA_v10021726mg|calcium-binding protein CML	-	GO:0046872//metal ion binding	-	gi|567204490|ref|XP_006408553.1|/2.58304e-75/hypothetical protein EUTSA_v10021726mg [Eutrema salsugineum]
18027746	1116	6.97333	17.9533	1.36433	Up	0.903805	EUTSA_v10017081mg	Eutrema salsugineum hypothetical protein (EUTSA_v10017081mg) mRNA, complete cds	-	GO:0043231//intracellular membrane-bounded organelle	GO:0016741	GO:0006730//one-carbon metabolic process;GO:0010038//response to metal ion	gi|567215453|ref|XP_006411404.1|/7.08065e-142/hypothetical protein EUTSA_v10017081mg [Eutrema salsugineum]
18009559	1412	31.89	13.7567	-1.21297	Down	0.910404	EUTSA_v10023521mg	Eutrema salsugineum hypothetical protein (EUTSA_v10023521mg) mRNA, complete cds	K02925|1|0.0|704|eus:EUTSA_v10023521mg|large subunit ribosomal protein L3e	GO:0015934//large ribosomal subunit	GO:0005198//structural molecule activity	GO:0010467//gene expression	gi|567128352|ref|XP_006391991.1|/0/hypothetical protein EUTSA_v10023521mg [Eutrema salsugineum]
18019121	1470	16.1633	7.69333	-1.07104	Down	0.883269	EUTSA_v10015635mg	Eutrema salsugineum hypothetical protein (EUTSA_v10015635mg) mRNA, complete cds	K01858|1|0.0|977|eus:EUTSA_v10015635mg|myo-inositol-1-phosphate synthase [EC:5.5.1.4]	GO:0044424	GO:0016872//intramolecular lyase activity	GO:0006644//phospholipid metabolic process;GO:0006020//inositol metabolic process	gi|567172366|ref|XP_006399510.1|/0/hypothetical protein EUTSA_v10015635mg [Eutrema salsugineum]
18019904	1299	3.33667	9.83	1.55878	Up	0.885601	EUTSA_v10005991mg	Eutrema salsugineum hypothetical protein (EUTSA_v10005991mg) mRNA, complete cds	K04730|1|2e-104|380|egr:104435382|interleukin-1 receptor-associated kinase 1 [EC:2.7.11.1];K04733|3|3e-43|176|ppp:PHYPADRAFT_188184|interleukin-1 receptor-associated kinase 4 [EC:2.7.11.1]	-	GO:0016301//kinase activity;GO:0032559//adenyl ribonucleotide binding	GO:0006464//cellular protein modification process	gi|567184176|ref|XP_006402904.1|/0/hypothetical protein EUTSA_v10005991mg [Eutrema salsugineum]
18023434	1494	3.88333	22.7733	2.55198	Up	0.940506	EUTSA_v10020881mg	Eutrema salsugineum hypothetical protein (EUTSA_v10020881mg) mRNA, complete cds	K01188|1|2e-20|101|aly:ARALYDRAFT_316517|beta-glucosidase [EC:3.2.1.21];K00514|2|4e-19|96.7|rcu:RCOM_1428040|zeta-carotene desaturase [EC:1.3.5.6];K10960|3|2e-18|94.4|atr:18422248|geranylgeranyl reductase [EC:1.3.1.83];K01206|4|6e-14|79.7|cic:CICLE_v10031741mg|alpha-L-fucosidase [EC:3.2.1.51]	GO:0005840//ribosome;GO:0009526//plastid envelope;GO:0042579//microbody;GO:0005576//extracellular region	GO:0016787//hydrolase activity	GO:0006952//defense response;GO:0051707//response to other organism;GO:0019759	gi|567199360|ref|XP_006407111.1|/0/hypothetical protein EUTSA_v10020881mg [Eutrema salsugineum]
18993439	1256	27.7133	11.1833	-1.30923	Down	0.912033	EUTSA_v10008529mg	Eutrema salsugineum hypothetical protein (EUTSA_v10008529mg) mRNA, complete cds	K04713|1|2e-140|499|eus:EUTSA_v10008529mg|sphinganine C4-monooxygenase [EC:1.14.18.5]	GO:0043231//intracellular membrane-bounded organelle	GO:0046914//transition metal ion binding;GO:0016491//oxidoreductase activity	GO:0030148//sphingolipid biosynthetic process;GO:0006631//fatty acid metabolic process;GO:0009639//response to red or far red light	gi|567151802|ref|XP_006417030.1|/1.02388e-139/hypothetical protein EUTSA_v10008529mg [Eutrema salsugineum]
18027392	1074	4.59	1.57	-1.54773	Down	0.807192	EUTSA_v10017258mg	Eutrema salsugineum hypothetical protein (EUTSA_v10017258mg) mRNA, complete cds	K09286|1|1e-34|147|pmum:103327873|EREBP-like factor	GO:0043231//intracellular membrane-bounded organelle	GO:0001071//nucleic acid binding transcription factor activity	GO:0006351//transcription, DNA-templated;GO:0003006//developmental process involved in reproduction;GO:0009832//plant-type cell wall biogenesis	gi|567212897|ref|XP_006410739.1|/4.70024e-95/hypothetical protein EUTSA_v10017258mg [Eutrema salsugineum]
18016014	1500	24.42	76.7067	1.65129	Up	0.934692	EUTSA_v10000962mg	Eutrema salsugineum hypothetical protein (EUTSA_v10000962mg) mRNA, complete cds	K18693|1|1e-98|361|mus:103969281|diacylglycerol diphosphate phosphatase / phosphatidate phosphatase [EC:3.1.3.81 3.1.3.4];K01080|5|1e-14|82.0|cvr:CHLNCDRAFT_145559|phosphatidate phosphatase [EC:3.1.3.4]	GO:0043231//intracellular membrane-bounded organelle;GO:0016021//integral component of membrane;GO:0043231//intracellular membrane-bounded organelle;GO:0016021//integral component of membrane	GO:0005488//binding;GO:0001071//nucleic acid binding transcription factor activity;GO:0016791//phosphatase activity;GO:0016491//oxidoreductase activity;GO:0005488//binding;GO:0001071//nucleic acid binding transcription factor activity;GO:0016791//phosphatase activity;GO:0016491//oxidoreductase activity	GO:0009725//response to hormone;GO:0009718//anthocyanin-containing compound biosynthetic process;GO:0006801//superoxide metabolic process;GO:0019637//organophosphate metabolic process;GO:0006970//response to osmotic stress;GO:0006351//transcription, DNA-templated;GO:0010182//sugar mediated signaling pathway;GO:0009725//response to hormone;GO:0009718//anthocyanin-containing compound biosynthetic p…	gi|567168858|ref|XP_006398502.1|/0/hypothetical protein EUTSA_v10000962mg [Eutrema salsugineum]
18029737	1894.9	171.327	342.787	1.00056	Up	0.909664	EUTSA_v10025033mg	Eutrema salsugineum hypothetical protein (EUTSA_v10025033mg) mRNA, complete cds	-	-	-	GO:0000741//karyogamy;GO:0009743//response to carbohydrate;GO:0000741//karyogamy;GO:0009743//response to carbohydrate	gi|567217534|ref|XP_006412396.1|/0/hypothetical protein EUTSA_v10025033mg [Eutrema salsugineum]
18029012	1869	13.3867	31.1067	1.21643	Up	0.910449	EUTSA_v10024861mg	Eutrema salsugineum hypothetical protein (EUTSA_v10024861mg) mRNA, complete cds	K11812|1|0.0|978|eus:EUTSA_v10024861mg|tryptophan N-monooxygenase [EC:1.14.13.125];K11813|5|0.0|883|ath:AT2G22330|tryptophan N-monooxygenase [EC:1.14.13.125]	GO:0031224//intrinsic component of membrane;GO:0009536//plastid	GO:0016491//oxidoreductase activity;GO:0005506//iron ion binding	GO:0009683//indoleacetic acid metabolic process;GO:0052482;GO:0009700//indole phytoalexin biosynthetic process;GO:0002239//response to oomycetes;GO:0006568//tryptophan metabolic process	gi|567216334|ref|XP_006411796.1|/0/hypothetical protein EUTSA_v10024861mg [Eutrema salsugineum]
18026596	1332	14.7867	38.7533	1.39002	Up	0.919432	EUTSA_v10017776mg	Eutrema salsugineum hypothetical protein (EUTSA_v10017776mg) mRNA, complete cds	K12761|1|2e-160|565|pxb:103935281|carbon catabolite-derepressing protein kinase [EC:2.7.11.1]	-	GO:0005515//protein binding;GO:0004674//protein serine/threonine kinase activity;GO:0032559//adenyl ribonucleotide binding	GO:0006464//cellular protein modification process;GO:0009628//response to abiotic stimulus;GO:0023052//signaling	gi|567210568|ref|XP_006410120.1|/0/hypothetical protein EUTSA_v10017776mg [Eutrema salsugineum]
18018338	1109.12	4.61333	10.9067	1.24133	Up	0.874129	EUTSA_v10014335mg	Eutrema salsugineum hypothetical protein (EUTSA_v10014335mg) mRNA, complete cds	K07025|1|1e-153|543|eus:EUTSA_v10014335mg|putative hydrolase of the HAD superfamily	-	GO:0003824//catalytic activity;GO:0003824//catalytic activity	-	gi|567169513|ref|XP_006398686.1|/5.96762e-153/hypothetical protein EUTSA_v10014335mg [Eutrema salsugineum]
18030281	1642	8.63667	23.7833	1.4614	Up	0.91429	EUTSA_v10025157mg	Eutrema salsugineum hypothetical protein (EUTSA_v10025157mg) mRNA, complete cds	K06272|1|6e-57|222|cit:102618062|integrin-linked kinase [EC:2.7.11.1]	GO:0043231//intracellular membrane-bounded organelle	GO:0004672//protein kinase activity;GO:0032559//adenyl ribonucleotide binding	GO:0006464//cellular protein modification process;GO:0007165//signal transduction	gi|567220814|ref|XP_006414036.1|/0/hypothetical protein EUTSA_v10025157mg [Eutrema salsugineum]
18992725	1811	14.2033	77.3333	2.44486	Up	0.948555	EUTSA_v10008326mg	Eutrema salsugineum hypothetical protein (EUTSA_v10008326mg) mRNA, complete cds	K09286|1|3e-117|422|eus:EUTSA_v10008326mg|EREBP-like factor	-	GO:0005488//binding	GO:0009314//response to radiation;GO:0009651//response to salt stress;GO:0007165//signal transduction;GO:0010467//gene expression	gi|567148922|ref|XP_006416222.1|/1.97248e-116/hypothetical protein EUTSA_v10008326mg [Eutrema salsugineum]
18012620	2059	27.5	121.72	2.14606	Up	0.944691	EUTSA_v10003969mg	Eutrema salsugineum hypothetical protein (EUTSA_v10003969mg) mRNA, complete cds	K13412|1|0.0|1053|eus:EUTSA_v10003969mg|calcium-dependent protein kinase [EC:2.7.11.1]	GO:0016020//membrane	GO:0046872//metal ion binding;GO:0004674//protein serine/threonine kinase activity;GO:0032559//adenyl ribonucleotide binding	GO:0006464//cellular protein modification process	gi|567135915|ref|XP_006393810.1|/0/hypothetical protein EUTSA_v10003969mg [Eutrema salsugineum]
18021695	1235.7	164.203	329.293	1.00389	Up	0.909642	EUTSA_v10010758mg	Eutrema salsugineum hypothetical protein (EUTSA_v10010758mg) mRNA, complete cds	K13523|1|2e-32|140|mtr:MTR_051s0004|lysophosphatidic acid acyltransferase / lysophosphatidylinositol acyltransferase [EC:2.3.1.51 2.3.1.-]	-	GO:0046872//metal ion binding;GO:0046872//metal ion binding	GO:0009743//response to carbohydrate;GO:0009743//response to carbohydrate	gi|567187290|ref|XP_006403766.1|/4.46093e-86/hypothetical protein EUTSA_v10010758mg [Eutrema salsugineum]
18027409	1522	8.23	16.6767	1.01887	Up	0.878808	EUTSA_v10016656mg	Eutrema salsugineum hypothetical protein (EUTSA_v10016656mg) mRNA, complete cds	-	GO:0044464	-	-	gi|567212962|ref|XP_006410756.1|/0/hypothetical protein EUTSA_v10016656mg [Eutrema salsugineum]
18012438	915	41.8733	84.7833	1.01775	Up	0.907445	EUTSA_v10005461mg	Eutrema salsugineum hypothetical protein (EUTSA_v10005461mg) mRNA, complete cds	K14299|1|2e-14|80.5|mdm:103418195|nucleoporin SEH1	GO:0005618//cell wall	-	-	gi|567137260|ref|XP_006394173.1|/4.54843e-178/hypothetical protein EUTSA_v10005461mg [Eutrema salsugineum]
18025062	858	1.77667	34.52	4.28019	Up	0.977184	EUTSA_v10022110mg	Eutrema salsugineum hypothetical protein (EUTSA_v10022110mg) mRNA, complete cds	K09422|1|7e-145|513|eus:EUTSA_v10022110mg|myb proto-oncogene protein, plant	GO:0043231//intracellular membrane-bounded organelle	GO:0003676//nucleic acid binding;GO:0001071//nucleic acid binding transcription factor activity	GO:0009725//response to hormone;GO:0006351//transcription, DNA-templated;GO:0006970//response to osmotic stress;GO:0009743//response to carbohydrate;GO:0010038//response to metal ion	gi|567195645|ref|XP_006406061.1|/3.83301e-144/hypothetical protein EUTSA_v10022110mg [Eutrema salsugineum]
18010377	734	17.43	46.07	1.40226	Up	0.921449	EUTSA_v10011813mg	Eutrema salsugineum hypothetical protein (EUTSA_v10011813mg) mRNA, complete cds	K14006|1|3e-11|69.3|tcc:TCM_045610|protein transport protein SEC23	GO:0016020//membrane	-	GO:0006950//response to stress	gi|567132366|ref|XP_006392946.1|/1.06924e-106/hypothetical protein EUTSA_v10011813mg [Eutrema salsugineum]
18994513	908	1.42667	4.44	1.63791	Up	0.81184	EUTSA_v10008490mg	Eutrema salsugineum hypothetical protein (EUTSA_v10008490mg) mRNA, complete cds	K09291|1|2e-19|96.7|atr:18432364|nucleoprotein TPR	-	GO:0016772//transferase activity, transferring phosphorus-containing groups	GO:0006796//phosphate-containing compound metabolic process	gi|567155979|ref|XP_006418231.1|/1.15021e-141/hypothetical protein EUTSA_v10008490mg [Eutrema salsugineum]
18025767	2999	6.43333	25.7333	2	Up	0.934102	EUTSA_v10001901mg	Eutrema salsugineum hypothetical protein (EUTSA_v10001901mg) mRNA, complete cds	K19476|1|0.0|1630|eus:EUTSA_v10001901mg|vacuolar protein sorting-associated protein IST1	-	-	-	gi|567205920|ref|XP_006408888.1|/0/hypothetical protein EUTSA_v10001901mg [Eutrema salsugineum]
18025678	338	17.8133	67.5367	1.92271	Up	0.937704	EUTSA_v10002140mg	Eutrema salsugineum hypothetical protein (EUTSA_v10002140mg) mRNA, complete cds	-	-	-	-	gi|567206247|ref|XP_006408984.1|/2.99621e-07/hypothetical protein EUTSA_v10002140mg [Eutrema salsugineum]
18008406	1104	41.38	15.22	-1.44297	Down	0.921532	EUTSA_v10019454mg	Eutrema salsugineum hypothetical protein (EUTSA_v10019454mg) mRNA, complete cds	K01807|1|1e-06|55.1|gmx:100776813|ribose 5-phosphate isomerase A [EC:5.3.1.6]	-	GO:0005488//binding	GO:0006950//response to stress	gi|567123170|ref|XP_006390831.1|/0/hypothetical protein EUTSA_v10019454mg [Eutrema salsugineum]
18993248	920	8.50667	4.15	-1.03548	Down	0.834574	EUTSA_v10008448mg	Eutrema salsugineum hypothetical protein (EUTSA_v10008448mg) mRNA, complete cds	K03644|1|8e-70|264|obr:102719869|lipoic acid synthetase [EC:2.8.1.8]	GO:0009536//plastid	GO:0016741	GO:0006730//one-carbon metabolic process	gi|567151053|ref|XP_006416817.1|/1.02616e-153/hypothetical protein EUTSA_v10008448mg [Eutrema salsugineum]
18031105	381	7.11667	25.4633	1.83915	Up	0.928863	EUTSA_v10027530mg	Eutrema salsugineum hypothetical protein (EUTSA_v10027530mg) mRNA, complete cds	-	-	-	-	gi|567220992|ref|XP_006414125.1|/4.09195e-36/hypothetical protein EUTSA_v10027530mg [Eutrema salsugineum]
18009438	1254	3.64333	7.60333	1.06137	Up	0.826137	EUTSA_v10018617mg	Eutrema salsugineum hypothetical protein (EUTSA_v10018617mg) mRNA, complete cds	K19613|1|2e-52|206|pmum:103336300|leucine-rich repeat protein SHOC2;K03283|3|1e-45|184|mtr:MTR_2g040260|heat shock 70kDa protein 1/8;K06758|3|1e-45|184|mtr:MTR_2g040260|L1 cell adhesion molecule like protein	-	GO:0000166//nucleotide binding	GO:0006952//defense response;GO:0009987//cellular process	gi|567122363|ref|XP_006390609.1|/0/hypothetical protein EUTSA_v10018617mg [Eutrema salsugineum]
18017338	1734	1.91667	5.03	1.39196	Up	0.80717	EUTSA_v10016097mg	Eutrema salsugineum hypothetical protein (EUTSA_v10016097mg) mRNA, complete cds	K13754|1|0.0|1087|eus:EUTSA_v10016097mg|solute carrier family 24 (sodium/potassium/calcium exchanger), member 6	GO:0031224//intrinsic component of membrane	GO:0015298//solute:cation antiporter activity	GO:0006811//ion transport	gi|567175095|ref|XP_006400329.1|/0/hypothetical protein EUTSA_v10016097mg [Eutrema salsugineum]
18017769	1252	10.3933	31.8433	1.61533	Up	0.927338	EUTSA_v10013933mg	Eutrema salsugineum hypothetical protein (EUTSA_v10013933mg) mRNA, complete cds	K00915|1|0.0|731|eus:EUTSA_v10013933mg|inositol-polyphosphate multikinase [EC:2.7.1.140 2.7.1.151]	GO:0043231//intracellular membrane-bounded organelle;GO:0016020//membrane	GO:0051766//inositol trisphosphate kinase activity	GO:0009856//pollination;GO:0006796//phosphate-containing compound metabolic process;GO:0006351//transcription, DNA-templated;GO:0032958//inositol phosphate biosynthetic process;GO:0000904//cell morphogenesis involved in differentiation	gi|567171372|ref|XP_006399221.1|/0/hypothetical protein EUTSA_v10013933mg [Eutrema salsugineum]
18015378	414	2.12333	5.92667	1.48089	Up	0.835508	EUTSA_v10001842mg	Eutrema salsugineum hypothetical protein (EUTSA_v10001842mg) mRNA, complete cds	-	-	-	-	gi|567165049|ref|XP_006397435.1|/9.7421e-22/hypothetical protein EUTSA_v10001842mg [Eutrema salsugineum]
18025203	1394.77	4.70667	10.5567	1.16538	Up	0.867045	EUTSA_v10020950mg	Eutrema salsugineum hypothetical protein (EUTSA_v10020950mg) mRNA, complete cds	K10355|1|0.0|760|eus:EUTSA_v10020950mg|actin, other eukaryote	GO:0043232;GO:0043231//intracellular membrane-bounded organelle;GO:0016020//membrane;GO:0043232;GO:0043231//intracellular membrane-bounded organelle;GO:0016020//membrane	GO:0032559//adenyl ribonucleotide binding;GO:0032559//adenyl ribonucleotide binding	GO:0007010//cytoskeleton organization;GO:0007010//cytoskeleton organization	gi|567200242|ref|XP_006407369.1|/0/hypothetical protein EUTSA_v10020950mg [Eutrema salsugineum]
18024059	1996.66	19.33	43.5967	1.17338	Up	0.91234	EUTSA_v10020469mg	Eutrema salsugineum hypothetical protein (EUTSA_v10020469mg) mRNA, complete cds	K00858|1|0.0|1042|eus:EUTSA_v10020469mg|NAD+ kinase [EC:2.7.1.23]	GO:0044424;GO:0044424;GO:0044424	GO:0043169//cation binding;GO:0016301//kinase activity;GO:0005515//protein binding;GO:0043169//cation binding;GO:0016301//kinase activity;GO:0005515//protein binding;GO:0043169//cation binding;GO:0016301//kinase activity;GO:0005515//protein binding	GO:0006739//NADP metabolic process;GO:0009108//coenzyme biosynthetic process;GO:0006796//phosphate-containing compound metabolic process;GO:0006739//NADP metabolic process;GO:0009108//coenzyme biosynthetic process;GO:0006796//phosphate-containing compound metabolic process;GO:0006739//NADP metabolic process;GO:0009108//coenzyme biosynthetic process;GO:0006796//phosphate-containing compound metabo…	gi|567196583|ref|XP_006406326.1|/0/hypothetical protein EUTSA_v10020469mg [Eutrema salsugineum]
18025392	1350	2.85	7.56667	1.4087	Up	0.856769	EUTSA_v10002247mg	Eutrema salsugineum hypothetical protein (EUTSA_v10002247mg) mRNA, complete cds	K16670|1|5e-41|169|bdi:100844103|homeobox protein Meis2;K15613|2|9e-35|148|pmum:103332542|homeobox protein Meis1	-	GO:0003677//DNA binding;GO:0001071//nucleic acid binding transcription factor activity	GO:0006351//transcription, DNA-templated	gi|567205176|ref|XP_006408680.1|/0/hypothetical protein EUTSA_v10002247mg [Eutrema salsugineum]
18022384	1291.2	22.4	6.94333	-1.6898	Down	0.923923	EUTSA_v10027803mg	Eutrema salsugineum hypothetical protein (EUTSA_v10027803mg) mRNA, complete cds	K01623|1|2e-34|146|pda:103722777|fructose-bisphosphate aldolase, class I [EC:4.1.2.13];K02940|2|3e-33|143|sita:101773010|large subunit ribosomal protein L9e	GO:0044464;GO:0044464	-	-	gi|567193628|ref|XP_006405518.1|/0/hypothetical protein EUTSA_v10027803mg [Eutrema salsugineum]
18009244	1263	8.93333	4.31667	-1.04928	Down	0.841173	EUTSA_v10019750mg	Eutrema salsugineum hypothetical protein (EUTSA_v10019750mg) mRNA, complete cds	K15032|1|0.0|804|eus:EUTSA_v10019750mg|mTERF domain-containing protein, mitochondrial	-	-	-	gi|567123256|ref|XP_006390854.1|/0/hypothetical protein EUTSA_v10019750mg [Eutrema salsugineum]
18992547	1654	4.37333	12.2733	1.48872	Up	0.893993	EUTSA_v10007867mg	Eutrema salsugineum hypothetical protein (EUTSA_v10007867mg) mRNA, complete cds	K13648|1|2e-23|111|fve:101310959|alpha-1,4-galacturonosyltransferase [EC:2.4.1.43]	GO:0043231//intracellular membrane-bounded organelle	GO:0008194//UDP-glycosyltransferase activity	-	gi|567148224|ref|XP_006416019.1|/0/hypothetical protein EUTSA_v10007867mg [Eutrema salsugineum]
18012580	1893	10.39	33.4233	1.68566	Up	0.929797	EUTSA_v10004065mg	Eutrema salsugineum hypothetical protein (EUTSA_v10004065mg) mRNA, complete cds	K00318|1|0.0|954|eus:EUTSA_v10004065mg|proline dehydrogenase [EC:1.5.-.-]	GO:0043231//intracellular membrane-bounded organelle	GO:0005488//binding;GO:0016645//oxidoreductase activity, acting on the CH-NH group of donors	GO:0006952//defense response;GO:0006560//proline metabolic process;GO:0006536//glutamate metabolic process	gi|567141059|ref|XP_006395246.1|/0/hypothetical protein EUTSA_v10004065mg [Eutrema salsugineum]
18028618	1226	1.13333	4.10333	1.85622	Up	0.812618	EUTSA_v10025421mg	Eutrema salsugineum hypothetical protein (EUTSA_v10025421mg) mRNA, complete cds	K00121|1|0.0|756|eus:EUTSA_v10025421mg|S-(hydroxymethyl)glutathione dehydrogenase / alcohol dehydrogenase [EC:1.1.1.284 1.1.1.1]	-	GO:0003824//catalytic activity;GO:0046914//transition metal ion binding	GO:0008152//metabolic process	gi|567220124|ref|XP_006413691.1|/0/hypothetical protein EUTSA_v10025421mg [Eutrema salsugineum]
18010336	2041	48.8833	174.87	1.83887	Up	0.939109	EUTSA_v10023417mg	Eutrema salsugineum hypothetical protein (EUTSA_v10023417mg) mRNA, complete cds	K03327|1|0.0|920|ath:AT1G61890|multidrug resistance protein, MATE family	GO:0044464;GO:0044464	GO:0015291//secondary active transmembrane transporter activity;GO:0015291//secondary active transmembrane transporter activity	GO:0009628//response to abiotic stimulus;GO:0015893//drug transport;GO:0009628//response to abiotic stimulus;GO:0015893//drug transport	gi|567128168|ref|XP_006391952.1|/0/hypothetical protein EUTSA_v10023417mg [Eutrema salsugineum]
18009277	1330	6.92	3.19333	-1.11571	Down	0.822572	EUTSA_v10018620mg	Eutrema salsugineum hypothetical protein (EUTSA_v10018620mg) mRNA, complete cds	K11426|1|8e-70|265|crb:CARUB_v10003657mg|SET and MYND domain-containing protein	-	-	-	gi|567119547|ref|XP_006389891.1|/0/hypothetical protein EUTSA_v10018620mg [Eutrema salsugineum]
18010111	306	1.53	4.67	1.60989	Up	0.816997	EUTSA_v10024093mg	Eutrema salsugineum hypothetical protein (EUTSA_v10024093mg) mRNA, complete cds	-	-	-	-	gi|567129953|ref|XP_006392405.1|/4.39691e-51/hypothetical protein EUTSA_v10024093mg [Eutrema salsugineum]
18022519	279	51.28	22.46	-1.19104	Down	0.914791	EUTSA_v10028074mg	Eutrema salsugineum hypothetical protein (EUTSA_v10028074mg) mRNA, complete cds	-	GO:0043231//intracellular membrane-bounded organelle	GO:0001071//nucleic acid binding transcription factor activity	GO:0009725//response to hormone;GO:0000902//cell morphogenesis;GO:0048506;GO:0009639//response to red or far red light	gi|297805732|ref|XP_002870750.1|/4.53138e-43/hypothetical protein ARALYDRAFT_916307 [Arabidopsis lyrata subsp. lyrata]
18010090	1483	2.04	6.42667	1.6555	Up	0.859684	EUTSA_v10023549mg	Eutrema salsugineum hypothetical protein (EUTSA_v10023549mg) mRNA, complete cds	K16222|1|5e-20|99.8|brp:103855006|Dof zinc finger protein DOF5.5	-	-	GO:0006351//transcription, DNA-templated	gi|567126572|ref|XP_006391598.1|/1.12287e-143/hypothetical protein EUTSA_v10023549mg [Eutrema salsugineum]
18016644	879	5.59667	2.42667	-1.20559	Down	0.80442	EUTSA_v10014953mg	Eutrema salsugineum hypothetical protein (EUTSA_v10014953mg) mRNA, complete cds	-	-	-	-	gi|567178037|ref|XP_006401184.1|/2.40797e-56/hypothetical protein EUTSA_v10014953mg [Eutrema salsugineum]
18017708	1800	4.38667	0.996667	-2.13794	Down	0.83775	EUTSA_v10013421mg	Eutrema salsugineum hypothetical protein (EUTSA_v10013421mg) mRNA, complete cds	K02575|1|0.0|805|eus:EUTSA_v10013421mg|MFS transporter, NNP family, nitrate/nitrite transporter	GO:0000325//plant-type vacuole	GO:0015103//inorganic anion transmembrane transporter activity	GO:0015698//inorganic anion transport	gi|567173894|ref|XP_006399969.1|/0/hypothetical protein EUTSA_v10013421mg [Eutrema salsugineum]
18023135	1649	1.56	4.64	1.57258	Up	0.8106	EUTSA_v10020656mg	Eutrema salsugineum hypothetical protein (EUTSA_v10020656mg) mRNA, complete cds	K09843|1|0.0|908|eus:EUTSA_v10020656mg|(+)-abscisic acid 8'-hydroxylase [EC:1.14.13.93]	-	GO:0016709//oxidoreductase activity, acting on paired donors, with incorporation or reduction of molecular oxygen, NAD(P)H as one donor, and incorporation of one atom of oxygen;GO:0005506//iron ion binding	GO:0008152//metabolic process	gi|567197255|ref|XP_006406518.1|/0/hypothetical protein EUTSA_v10020656mg [Eutrema salsugineum]
18011335	286	2.98	7.64667	1.35952	Up	0.85434	EUTSA_v10011923mg	Eutrema salsugineum hypothetical protein (EUTSA_v10011923mg) mRNA, complete cds	-	-	-	-	gi|567131000|ref|XP_006392574.1|/6.51853e-34/hypothetical protein EUTSA_v10011923mg [Eutrema salsugineum]
18015058	769	4.98	1.91667	-1.37755	Down	0.804405	EUTSA_v10028911mg	Eutrema salsugineum hypothetical protein (EUTSA_v10028911mg) mRNA, complete cds	K10268|1|2e-64|245|eus:EUTSA_v10010638mg|F-box and leucine-rich repeat protein 2/20	-	GO:0005488//binding	GO:0019941//modification-dependent protein catabolic process	gi|567161903|ref|XP_006396593.1|/3.50865e-143/hypothetical protein EUTSA_v10028911mg [Eutrema salsugineum]
18016404	1050	0.41	4.29	3.38728	Up	0.876581	EUTSA_v10014566mg	Eutrema salsugineum hypothetical protein (EUTSA_v10014566mg) mRNA, complete cds	K09286|1|1e-18|94.4|sot:102577707|EREBP-like factor	-	-	GO:0006952//defense response	gi|567180421|ref|XP_006401877.1|/7.23842e-93/hypothetical protein EUTSA_v10014566mg [Eutrema salsugineum]
18994592	555	1.70333	22.8967	3.7487	Up	0.965601	EUTSA_v10009571mg	Eutrema salsugineum hypothetical protein (EUTSA_v10009571mg) mRNA, complete cds	-	GO:0043231//intracellular membrane-bounded organelle	-	-	gi|567156283|ref|XP_006418317.1|/9.07155e-100/hypothetical protein EUTSA_v10009571mg [Eutrema salsugineum]
18018209	1363	10.71	23.78	1.15079	Up	0.901392	EUTSA_v10013735mg	Eutrema salsugineum hypothetical protein (EUTSA_v10013735mg) mRNA, complete cds	K18368|1|4e-37|156|crb:CARUB_v10009746mg|caffeoylshikimate esterase [EC:3.1.1.-]	-	-	-	gi|567172914|ref|XP_006399673.1|/0/hypothetical protein EUTSA_v10013735mg [Eutrema salsugineum]
18008283	2147	41.27	18.0733	-1.19123	Down	0.912646	EUTSA_v10018259mg	Eutrema salsugineum hypothetical protein (EUTSA_v10018259mg) mRNA, complete cds	K19613|1|2e-79|298|brp:103844181|leucine-rich repeat protein SHOC2	-	-	GO:0050896//response to stimulus;GO:0023052//signaling;GO:0050789	gi|567124792|ref|XP_006391278.1|/0/hypothetical protein EUTSA_v10018259mg [Eutrema salsugineum]
18018690	855	0.1	2.45667	4.61863	Up	0.8195	EUTSA_v10014654mg	Eutrema salsugineum hypothetical protein (EUTSA_v10014654mg) mRNA, complete cds	K00799|1|5e-113|407|eus:EUTSA_v10014654mg|glutathione S-transferase [EC:2.5.1.18]	GO:0044424	GO:0003824//catalytic activity	GO:0009404//toxin metabolic process;GO:0006950//response to stress	gi|567174839|ref|XP_006400252.1|/2.92445e-112/hypothetical protein EUTSA_v10014654mg [Eutrema salsugineum]
18026389	1203	7.78333	3.81667	-1.02807	Down	0.823401	EUTSA_v10022713mg	Eutrema salsugineum hypothetical protein (EUTSA_v10022713mg) mRNA, complete cds	-	-	-	-	gi|567206987|ref|XP_006409175.1|/0/hypothetical protein EUTSA_v10022713mg [Eutrema salsugineum]
18993751	2616	4.40333	9.35333	1.08688	Up	0.85017	EUTSA_v10006804mg	Eutrema salsugineum hypothetical protein (EUTSA_v10006804mg) mRNA, complete cds	K04733|1|2e-132|474|egr:104434770|interleukin-1 receptor-associated kinase 4 [EC:2.7.11.1];K04730|4|4e-107|390|mdm:103432287|interleukin-1 receptor-associated kinase 1 [EC:2.7.11.1]	GO:0044464	GO:0030246//carbohydrate binding;GO:0004672//protein kinase activity;GO:0019899//enzyme binding;GO:0032559//adenyl ribonucleotide binding	GO:0006468//protein phosphorylation;GO:0008037//cell recognition	gi|567153037|ref|XP_006417371.1|/0/hypothetical protein EUTSA_v10006804mg [Eutrema salsugineum]
18020148	1728	31.0967	15.3433	-1.01915	Down	0.897229	EUTSA_v10005950mg	Eutrema salsugineum hypothetical protein (EUTSA_v10005950mg) mRNA, complete cds	K06272|1|6e-58|226|cit:102618062|integrin-linked kinase [EC:2.7.11.1]	GO:0016020//membrane	GO:0004672//protein kinase activity;GO:0032559//adenyl ribonucleotide binding	GO:0006464//cellular protein modification process;GO:0007165//signal transduction	gi|567183660|ref|XP_006402750.1|/0/hypothetical protein EUTSA_v10005950mg [Eutrema salsugineum]
18011896	1974	5.70333	1.65	-1.78934	Down	0.852868	EUTSA_v10003855mg	Eutrema salsugineum hypothetical protein (EUTSA_v10003855mg) mRNA, complete cds	K04730|1|4e-115|416|ppp:PHYPADRAFT_155910|interleukin-1 receptor-associated kinase 1 [EC:2.7.11.1];K13418|5|2e-105|384|sbi:SORBI_04g023810|somatic embryogenesis receptor kinase 1 [EC:2.7.10.1 2.7.11.1]	GO:0031224//intrinsic component of membrane	GO:0004672//protein kinase activity;GO:0032559//adenyl ribonucleotide binding	GO:0006464//cellular protein modification process	gi|567137947|ref|XP_006394359.1|/0/hypothetical protein EUTSA_v10003855mg [Eutrema salsugineum]
18993451	1176	31.76	13.4967	-1.23461	Down	0.911234	EUTSA_v10008948mg	Eutrema salsugineum hypothetical protein (EUTSA_v10008948mg) mRNA, complete cds	K01166|1|5e-90|195|eus:EUTSA_v10008594mg|ribonuclease T2 [EC:3.1.27.1]	GO:0030529//intracellular ribonucleoprotein complex	GO:0003676//nucleic acid binding;GO:0005198//structural molecule activity;GO:0016892//endoribonuclease activity, producing 3'-phosphomonoesters	GO:0010467//gene expression	gi|567151840|ref|XP_006417041.1|/2.77894e-89/hypothetical protein EUTSA_v10008594mg [Eutrema salsugineum]
18015148	1325	14.1867	98.2867	2.79246	Up	0.954317	EUTSA_v10028755mg	Eutrema salsugineum hypothetical protein (EUTSA_v10028755mg) mRNA, complete cds	-	GO:0016020//membrane	-	-	gi|567160794|ref|XP_006396276.1|/0/hypothetical protein EUTSA_v10028755mg [Eutrema salsugineum]
18024596	905	31.2	13.19	-1.2421	Down	0.911271	EUTSA_v10021500mg	Eutrema salsugineum hypothetical protein (EUTSA_v10021500mg) mRNA, complete cds	-	GO:0031225//anchored component of membrane	GO:0060089;GO:0005488//binding	GO:0033554//cellular response to stress;GO:0050832//defense response to fungus	gi|567196718|ref|XP_006406366.1|/5.37399e-99/hypothetical protein EUTSA_v10021500mg [Eutrema salsugineum]
18010555	1149.27	3.55667	10.6833	1.58676	Up	0.894673	EUTSA_v10011713mg	Eutrema salsugineum hypothetical protein (EUTSA_v10011713mg) mRNA, complete cds	K14484|1|2e-136|486|eus:EUTSA_v10011713mg|auxin-responsive protein IAA	GO:0043231//intracellular membrane-bounded organelle;GO:0016021//integral component of membrane;GO:0043231//intracellular membrane-bounded organelle	GO:0003676//nucleic acid binding;GO:0001071//nucleic acid binding transcription factor activity;GO:0016791//phosphatase activity;GO:0005515//protein binding;GO:0001071//nucleic acid binding transcription factor activity;GO:0005515//protein binding	GO:0006412//translation;GO:0009718//anthocyanin-containing compound biosynthetic process;GO:0006801//superoxide metabolic process;GO:0019637//organophosphate metabolic process;GO:0006970//response to osmotic stress;GO:0009755//hormone-mediated signaling pathway;GO:0006351//transcription, DNA-templated;GO:0010182//sugar mediated signaling pathway;GO:0009755//hormone-mediated signaling pathway	gi|567132485|ref|XP_006392976.1|/1.27208e-154/hypothetical protein EUTSA_v10011713mg [Eutrema salsugineum]
18013608	1065	43.8467	4.01333	-3.44959	Down	0.964233	EUTSA_v10002598mg	Eutrema salsugineum hypothetical protein (EUTSA_v10002598mg) mRNA, complete cds	K18848|1|5e-59|228|pop:POPTR_0005s14810g|indole-3-acetate O-methyltransferase [EC:2.1.1.278]	-	GO:0008171//O-methyltransferase activity	GO:0006730//one-carbon metabolic process	gi|567159731|ref|XP_006419094.1|/2.33234e-179/hypothetical protein EUTSA_v10002598mg [Eutrema salsugineum]
18020270	3102	4.68333	11.8333	1.33725	Up	0.885249	EUTSA_v10005762mg	Eutrema salsugineum hypothetical protein (EUTSA_v10005762mg) mRNA, complete cds	K01537|1|0.0|1893|eus:EUTSA_v10005762mg|Ca2+-transporting ATPase [EC:3.6.3.8]	GO:0031224//intrinsic component of membrane	GO:0046873//metal ion transmembrane transporter activity;GO:0019829//cation-transporting ATPase activity;GO:0005515//protein binding;GO:0032559//adenyl ribonucleotide binding	GO:0009206;GO:0006816//calcium ion transport	gi|567182071|ref|XP_006402282.1|/0/hypothetical protein EUTSA_v10005762mg [Eutrema salsugineum]
18009191	1996.12	114.017	267.787	1.23184	Up	0.921778	EUTSA_v10018412mg	Eutrema salsugineum hypothetical protein (EUTSA_v10018412mg) mRNA, complete cds	K15378|1|0.0|839|eus:EUTSA_v10018412mg|solute carrier family 45, member 1/2/4	GO:0043231//intracellular membrane-bounded organelle;GO:0016021//integral component of membrane;GO:0043231//intracellular membrane-bounded organelle;GO:0016021//integral component of membrane	GO:0015154;GO:0005351//sugar:proton symporter activity;GO:0015154;GO:0005351//sugar:proton symporter activity	GO:0015766;GO:0009791//post-embryonic development;GO:0051707//response to other organism;GO:0009856//pollination;GO:0015766;GO:0009791//post-embryonic development;GO:0051707//response to other organism;GO:0009856//pollination	gi|567122813|ref|XP_006390730.1|/0/hypothetical protein EUTSA_v10018412mg [Eutrema salsugineum]
18020871	1797	4.95333	10.8233	1.12767	Up	0.86567	EUTSA_v10010262mg	Eutrema salsugineum hypothetical protein (EUTSA_v10010262mg) mRNA, complete cds	-	-	-	-	gi|567189516|ref|XP_006404416.1|/0/hypothetical protein EUTSA_v10010262mg [Eutrema salsugineum]
18020145	1855	3.01	8.23	1.45113	Up	0.866514	EUTSA_v10005879mg	Eutrema salsugineum hypothetical protein (EUTSA_v10005879mg) mRNA, complete cds	K13648|1|0.0|993|eus:EUTSA_v10005879mg|alpha-1,4-galacturonosyltransferase [EC:2.4.1.43]	-	GO:0008194//UDP-glycosyltransferase activity	-	gi|567183650|ref|XP_006402747.1|/0/hypothetical protein EUTSA_v10005879mg [Eutrema salsugineum]
18992971	793	17.7167	8.41667	-1.07379	Down	0.887088	EUTSA_v10009139mg	Eutrema salsugineum hypothetical protein (EUTSA_v10009139mg) mRNA, complete cds	-	-	GO:0005488//binding;GO:0005488//binding	GO:0045333//cellular respiration;GO:0045333//cellular respiration	gi|193872612|gb|ACF23034.1|/1.86233e-54/ST225 [Eutrema halophilum]
18993843	926	11.84	35	1.56369	Up	0.92405	EUTSA_v10008682mg	Eutrema salsugineum hypothetical protein (EUTSA_v10008682mg) mRNA, complete cds	K00799|1|2e-130|465|eus:EUTSA_v10008682mg|glutathione S-transferase [EC:2.5.1.18]	GO:0009536//plastid	GO:0016765//transferase activity, transferring alkyl or aryl (other than methyl) groups	GO:0043434//response to peptide hormone;GO:0009404//toxin metabolic process;GO:0048528//post-embryonic root development;GO:0009416//response to light stimulus	gi|567153381|ref|XP_006417474.1|/1.35201e-129/hypothetical protein EUTSA_v10008682mg [Eutrema salsugineum]
18015694	705	11.9133	83.87	2.81558	Up	0.9575	EUTSA_v10001758mg	Eutrema salsugineum hypothetical protein (EUTSA_v10001758mg) mRNA, complete cds	K09286|1|6e-84|310|brp:103867747|EREBP-like factor	GO:0043231//intracellular membrane-bounded organelle	GO:0003676//nucleic acid binding;GO:0001071//nucleic acid binding transcription factor activity	GO:0006351//transcription, DNA-templated;GO:0000160//phosphorelay signal transduction system;GO:0009743//response to carbohydrate	gi|567165868|ref|XP_006397665.1|/8.44502e-114/hypothetical protein EUTSA_v10001758mg [Eutrema salsugineum]
18027870	575	27.44	66.32	1.27316	Up	0.919566	EUTSA_v10017482mg	Eutrema salsugineum hypothetical protein (EUTSA_v10017482mg) mRNA, complete cds	-	-	-	-	gi|567211441|ref|XP_006410351.1|/4.02536e-45/hypothetical protein EUTSA_v10017482mg [Eutrema salsugineum]
18030785	368	6.48	1.44333	-2.16659	Down	0.881094	EUTSA_v10026687mg	Eutrema salsugineum hypothetical protein (EUTSA_v10026687mg) mRNA, complete cds	-	-	GO:0005102//receptor binding	GO:0048869//cellular developmental process;GO:0008283//cell proliferation	gi|567221418|ref|XP_006414338.1|/9.92795e-27/hypothetical protein EUTSA_v10026687mg [Eutrema salsugineum]
18019540	1542	25.6667	62.29	1.2791	Up	0.919544	EUTSA_v10015877mg	Eutrema salsugineum hypothetical protein (EUTSA_v10015877mg) mRNA, complete cds	-	-	GO:0016741	GO:0006730//one-carbon metabolic process	gi|567169196|ref|XP_006398590.1|/0/hypothetical protein EUTSA_v10015877mg [Eutrema salsugineum]
18024365	1283	2.96333	0.34	-3.12361	Down	0.814628	EUTSA_v10021232mg	Eutrema salsugineum hypothetical protein (EUTSA_v10021232mg) mRNA, complete cds	-	GO:0043231//intracellular membrane-bounded organelle;GO:0044444//cytoplasmic part	GO:0046914//transition metal ion binding	GO:0009725//response to hormone;GO:0044271//cellular nitrogen compound biosynthetic process;GO:0044267//cellular protein metabolic process;GO:0019759	gi|567198394|ref|XP_006406836.1|/2.5835e-162/hypothetical protein EUTSA_v10021232mg [Eutrema salsugineum]
18013080	1402	3.77333	8.18	1.11626	Up	0.840807	EUTSA_v10004388mg	Eutrema salsugineum hypothetical protein (EUTSA_v10004388mg) mRNA, complete cds	K13544|1|3e-42|173|eus:EUTSA_v10026004mg|pheophorbidase [EC:3.1.1.82];K08233|2|8e-42|172|crb:CARUB_v10023802mg|polyneuridine-aldehyde esterase [EC:3.1.1.78]	-	GO:0016787//hydrolase activity	-	gi|567141129|ref|XP_006395265.1|/0/hypothetical protein EUTSA_v10004388mg [Eutrema salsugineum]
18008130	1221	5.16667	44.89	3.11909	Up	0.958696	EUTSA_v10018687mg	Eutrema salsugineum hypothetical protein (EUTSA_v10018687mg) mRNA, complete cds	K13648|1|1e-24|114|egr:104426037|alpha-1,4-galacturonosyltransferase [EC:2.4.1.43]	GO:0043231//intracellular membrane-bounded organelle	GO:0008194//UDP-glycosyltransferase activity	-	gi|567123519|ref|XP_006390926.1|/0/hypothetical protein EUTSA_v10018687mg [Eutrema salsugineum]
18031010	1183	8.69667	21.29	1.29164	Up	0.905307	EUTSA_v10026294mg	Eutrema salsugineum hypothetical protein (EUTSA_v10026294mg) mRNA, complete cds	-	-	-	-	gi|567218102|ref|XP_006412680.1|/5.04935e-101/hypothetical protein EUTSA_v10026294mg [Eutrema salsugineum]
18020108	1634	5.25667	11.78	1.16412	Up	0.873434	EUTSA_v10005886mg	Eutrema salsugineum hypothetical protein (EUTSA_v10005886mg) mRNA, complete cds	K01188|1|0.0|1094|eus:EUTSA_v10005886mg|beta-glucosidase [EC:3.2.1.21]	-	GO:0016798//hydrolase activity, acting on glycosyl bonds;GO:0043167//ion binding	GO:0044238//primary metabolic process	gi|567183219|ref|XP_006402622.1|/0/hypothetical protein EUTSA_v10005886mg [Eutrema salsugineum]
18030020	694	180.647	376.25	1.05852	Up	0.914559	EUTSA_v10026554mg	Eutrema salsugineum hypothetical protein (EUTSA_v10026554mg) mRNA, complete cds	K02183|1|3e-23|108|pda:103707714|calmodulin;K16465|2|2e-07|56.6|mpp:MICPUCDRAFT_49514|centrin-1	GO:0043231//intracellular membrane-bounded organelle;GO:0044444//cytoplasmic part	GO:0046914//transition metal ion binding	GO:0009725//response to hormone;GO:0009628//response to abiotic stimulus;GO:0044267//cellular protein metabolic process	gi|567218932|ref|XP_006413095.1|/1.2181e-69/hypothetical protein EUTSA_v10026554mg [Eutrema salsugineum]
18020111	1687	19.94	5.75333	-1.7932	Down	0.92349	EUTSA_v10005908mg	Eutrema salsugineum hypothetical protein (EUTSA_v10005908mg) mRNA, complete cds	K01188|1|0.0|971|eus:EUTSA_v10005908mg|beta-glucosidase [EC:3.2.1.21]	GO:0042579//microbody	GO:0016798//hydrolase activity, acting on glycosyl bonds;GO:0043167//ion binding	GO:0044238//primary metabolic process	gi|567182277|ref|XP_006402345.1|/0/hypothetical protein EUTSA_v10005908mg [Eutrema salsugineum]
18029673	348	6.27	1.72	-1.86606	Down	0.865573	EUTSA_v10026888mg	Eutrema salsugineum hypothetical protein (EUTSA_v10026888mg) mRNA, partial cds	K02634|1|4e-60|229|eus:EUTSA_v10026888mg|apocytochrome f	GO:0043234//protein complex;GO:0009534//chloroplast thylakoid;GO:0016021//integral component of membrane	GO:0005506//iron ion binding	GO:0051234//establishment of localization;GO:0022900//electron transport chain	gi|567217664|ref|XP_006412461.1|/2.64006e-59/hypothetical protein EUTSA_v10026888mg, partial [Eutrema salsugineum]
18013097	1683	16.4167	48.73	1.56965	Up	0.927144	EUTSA_v10004232mg	Eutrema salsugineum hypothetical protein (EUTSA_v10004232mg) mRNA, complete cds	-	GO:0031225//anchored component of membrane	-	-	gi|567141122|ref|XP_006395263.1|/0/hypothetical protein EUTSA_v10004232mg [Eutrema salsugineum]
18012683	1122	14.56	32.39	1.15354	Up	0.907826	EUTSA_v10004690mg	Eutrema salsugineum hypothetical protein (EUTSA_v10004690mg) mRNA, complete cds	K09419|1|7e-141|500|eus:EUTSA_v10004690mg|heat shock transcription factor, other eukaryote	-	GO:0001071//nucleic acid binding transcription factor activity	GO:0009743//response to carbohydrate	gi|567138233|ref|XP_006394443.1|/3.90147e-140/hypothetical protein EUTSA_v10004690mg [Eutrema salsugineum]
18013288	845	6.06	2.26	-1.423	Down	0.834529	EUTSA_v10004908mg	Eutrema salsugineum hypothetical protein (EUTSA_v10004908mg) mRNA, complete cds	-	-	-	-	gi|567143203|ref|XP_006395823.1|/3.54223e-110/hypothetical protein EUTSA_v10004908mg [Eutrema salsugineum]
18015375	936	0.303333	11.3233	5.22225	Up	0.970092	EUTSA_v10001826mg	Eutrema salsugineum hypothetical protein (EUTSA_v10001826mg) mRNA, complete cds	K14299|1|3e-13|76.3|mdm:103418195|nucleoporin SEH1	GO:0005618//cell wall	-	GO:0009725//response to hormone	gi|567165018|ref|XP_006397426.1|/1.32659e-156/hypothetical protein EUTSA_v10001826mg [Eutrema salsugineum]
18015469	2267.47	3.97333	35.5433	3.16116	Up	0.957239	EUTSA_v10001372mg	Eutrema salsugineum hypothetical protein (EUTSA_v10001372mg) mRNA, complete cds	K01835|1|3e-49|197|mtr:MTR_1g102030|phosphoglucomutase [EC:5.4.2.2];K13506|2|3e-23|111|mdm:103446271|glycerol-3-phosphate O-acyltransferase 3/4 [EC:2.3.1.15];K14294|3|3e-07|58.2|gmx:102664750|partner of Y14 and mago	-	-	-	gi|567165749|ref|XP_006397629.1|/0/hypothetical protein EUTSA_v10001372mg [Eutrema salsugineum]
18011791	1938	41.9033	101.14	1.27122	Up	0.921397	EUTSA_v10004005mg	Eutrema salsugineum hypothetical protein (EUTSA_v10004005mg) mRNA, complete cds	K00511|1|0.0|905|eus:EUTSA_v10004005mg|squalene monooxygenase [EC:1.14.13.132]	GO:0031224//intrinsic component of membrane	GO:0004497//monooxygenase activity;GO:0050662//coenzyme binding	GO:0006694//steroid biosynthetic process	gi|567139057|ref|XP_006394673.1|/0/hypothetical protein EUTSA_v10004005mg [Eutrema salsugineum]
18018494	770	33.2	11.6567	-1.51003	Down	0.921278	EUTSA_v10015107mg	Eutrema salsugineum hypothetical protein (EUTSA_v10015107mg) mRNA, complete cds	-	-	-	GO:0010039//response to iron ion;GO:0009723//response to ethylene;GO:0071241//cellular response to inorganic substance	gi|567178874|ref|XP_006401432.1|/9.80187e-53/hypothetical protein EUTSA_v10015107mg [Eutrema salsugineum]
18016185	688	5.84333	15.6233	1.41884	Up	0.901675	EUTSA_v10001042mg	Eutrema salsugineum hypothetical protein (EUTSA_v10001042mg) mRNA, complete cds	K13448|1|8e-89|326|eus:EUTSA_v10001042mg|calcium-binding protein CML	-	GO:0046872//metal ion binding	GO:0000904//cell morphogenesis involved in differentiation;GO:0010038//response to metal ion	gi|567167330|ref|XP_006398057.1|/4.40943e-88/hypothetical protein EUTSA_v10001042mg [Eutrema salsugineum]
18022143	750	1935.3	103.133	-4.22997	Down	0.981698	EUTSA_v10000386mg	Eutrema salsugineum hypothetical protein (EUTSA_v10000386mg) mRNA, complete cds	K13195|1|1e-36|153|gmx:100797231|cold-inducible RNA-binding protein;K12885|4|3e-28|125|smo:SELMODRAFT_18499|heterogeneous nuclear ribonucleoprotein G	GO:0009536//plastid;GO:0042579//microbody	GO:0004672//protein kinase activity;GO:0004871//signal transducer activity;GO:0016620//oxidoreductase activity, acting on the aldehyde or oxo group of donors, NAD or NADP as acceptor;GO:0042802//identical protein binding;GO:0032559//adenyl ribonucleotide binding;GO:0043566//structure-specific DNA binding	GO:0006952//defense response;GO:0010118//stomatal movement;GO:0016070//RNA metabolic process;GO:0010038//response to metal ion;GO:0048511//rhythmic process;GO:0006405//RNA export from nucleus;GO:0006970//response to osmotic stress;GO:0009699//phenylpropanoid biosynthetic process;GO:0032392//DNA geometric change;GO:0003006//developmental process involved in reproduction;GO:0006464//cellular protei…	gi|567190348|ref|XP_006404621.1|/8.69659e-43/hypothetical protein EUTSA_v10000386mg [Eutrema salsugineum]
18017715	1698	13.0133	26.77	1.04063	Up	0.896257	EUTSA_v10013689mg	Eutrema salsugineum hypothetical protein (EUTSA_v10013689mg) mRNA, complete cds	K03083|1|0.0|835|eus:EUTSA_v10013689mg|glycogen synthase kinase 3 beta [EC:2.7.11.26]	GO:0044444//cytoplasmic part	GO:0004672//protein kinase activity;GO:0019787//ubiquitin-like protein transferase activity;GO:0032559//adenyl ribonucleotide binding	GO:0019941//modification-dependent protein catabolic process;GO:0006464//cellular protein modification process;GO:0006970//response to osmotic stress	gi|567173921|ref|XP_006399977.1|/0/hypothetical protein EUTSA_v10013689mg [Eutrema salsugineum]
18029359	777	45.26	156.59	1.79068	Up	0.938481	EUTSA_v10026129mg	Eutrema salsugineum hypothetical protein (EUTSA_v10026129mg) mRNA, complete cds	K01931|1|3e-47|188|ppp:PHYPADRAFT_182911|protein neuralized [EC:2.3.2.27];K12489|2|2e-07|56.6|pvu:PHAVU_009G161700g|Arf-GAP with coiled-coil, ANK repeat and PH domain-containing protein;K06867|5|3e-06|52.8|gsl:Gasu_49140|uncharacterized protein	-	GO:0046914//transition metal ion binding	-	gi|567222190|ref|XP_006414724.1|/1.90813e-136/hypothetical protein EUTSA_v10026129mg [Eutrema salsugineum]
18994644	1697	25.9033	77.2933	1.57721	Up	0.932637	EUTSA_v10007351mg	Eutrema salsugineum hypothetical protein (EUTSA_v10007351mg) mRNA, complete cds	K15397|1|0.0|955|eus:EUTSA_v10007351mg|3-ketoacyl-CoA synthase [EC:2.3.1.199]	GO:0005840//ribosome;GO:0043231//intracellular membrane-bounded organelle	GO:0005488//binding;GO:0004312//fatty acid synthase activity	GO:0006633//fatty acid biosynthetic process;GO:0009314//response to radiation;GO:0007275//multicellular organism development;GO:0006950//response to stress	gi|567156532|ref|XP_006418385.1|/0/hypothetical protein EUTSA_v10007351mg [Eutrema salsugineum]
18029449	1925	20.8767	57.2933	1.45648	Up	0.924394	EUTSA_v10024887mg	Eutrema salsugineum hypothetical protein (EUTSA_v10024887mg) mRNA, complete cds	K14494|1|1e-46|188|sot:102587893|DELLA protein	-	-	GO:0006351//transcription, DNA-templated;GO:0009743//response to carbohydrate	gi|567221256|ref|XP_006414257.1|/0/hypothetical protein EUTSA_v10024887mg [Eutrema salsugineum]
18028930	1225.59	237.92	708.963	1.57523	Up	0.935649	EUTSA_v10025940mg	Eutrema salsugineum hypothetical protein (EUTSA_v10025940mg) mRNA, complete cds	K09872|1|1e-158|560|brp:103831723|aquaporin PIP	GO:0031225//anchored component of membrane;GO:0043231//intracellular membrane-bounded organelle;GO:0031225//anchored component of membrane;GO:0043231//intracellular membrane-bounded organelle	GO:0005372//water transmembrane transporter activity;GO:0005372//water transmembrane transporter activity	GO:0009725//response to hormone;GO:0006810//transport;GO:0009725//response to hormone;GO:0006810//transport	gi|567217046|ref|XP_006412152.1|/2.67179e-161/hypothetical protein EUTSA_v10025940mg [Eutrema salsugineum]
18013569	1733	18.0833	50.95	1.49442	Up	0.924274	EUTSA_v10002563mg	Eutrema salsugineum hypothetical protein (EUTSA_v10002563mg) mRNA, complete cds	K05894|1|0.0|788|eus:EUTSA_v10002563mg|12-oxophytodienoic acid reductase [EC:1.3.1.42]	GO:0042579//microbody	GO:0016628//oxidoreductase activity, acting on the CH-CH group of donors, NAD or NADP as acceptor;GO:0000166//nucleotide binding	GO:0006950//response to stress;GO:0009694//jasmonic acid metabolic process;GO:0042221//response to chemical;GO:0051707//response to other organism	gi|567157456|ref|XP_006396114.1|/0/hypothetical protein EUTSA_v10002563mg [Eutrema salsugineum]
18014599	967	29.7867	14.0867	-1.08034	Down	0.902124	EUTSA_v10028861mg	Eutrema salsugineum hypothetical protein (EUTSA_v10028861mg) mRNA, complete cds	K09422|1|2e-149|528|eus:EUTSA_v10028861mg|myb proto-oncogene protein, plant	GO:0043231//intracellular membrane-bounded organelle	GO:0003676//nucleic acid binding;GO:0001071//nucleic acid binding transcription factor activity	GO:0009725//response to hormone;GO:0006351//transcription, DNA-templated;GO:0009409//response to cold;GO:0006970//response to osmotic stress	gi|567163924|ref|XP_006397190.1|/1.07403e-148/hypothetical protein EUTSA_v10028861mg [Eutrema salsugineum]
18025573	207	4.36667	17.24	1.98116	Up	0.923445	EUTSA_v10002196mg	Eutrema salsugineum hypothetical protein (EUTSA_v10002196mg) mRNA, complete cds	-	-	-	-	gi|567206372|ref|XP_006409021.1|/7.71553e-35/hypothetical protein EUTSA_v10002196mg [Eutrema salsugineum]
18010043	2479	6.49333	24.9367	1.94124	Up	0.930133	EUTSA_v10023300mg	Eutrema salsugineum hypothetical protein (EUTSA_v10023300mg) mRNA, complete cds	K02184|1|8e-62|239|ppp:PHYPADRAFT_159956|formin 2	GO:0016020//membrane	GO:0008092//cytoskeletal protein binding	GO:0007010//cytoskeleton organization	gi|567129274|ref|XP_006392219.1|/0/hypothetical protein EUTSA_v10023300mg [Eutrema salsugineum]
18992264	1613	18.7333	8.39667	-1.15772	Down	0.895189	EUTSA_v10007673mg	Eutrema salsugineum hypothetical protein (EUTSA_v10007673mg) mRNA, complete cds	K12135|1|7e-15|82.8|ath:AT5G15840|zinc finger protein CONSTANS;K12129|4|8e-06|52.8|rcu:RCOM_1441020|pseudo-response regulator 7;K12130|5|8e-06|52.8|egr:104437265|pseudo-response regulator 5	GO:0044464	GO:0046914//transition metal ion binding;GO:0001071//nucleic acid binding transcription factor activity	GO:0006351//transcription, DNA-templated	gi|567147111|ref|XP_006415704.1|/0/hypothetical protein EUTSA_v10007673mg [Eutrema salsugineum]
18030657	1095	17.47	107.99	2.62795	Up	0.95401	EUTSA_v10025803mg	Eutrema salsugineum hypothetical protein (EUTSA_v10025803mg) mRNA, complete cds	K08235|1|8e-169|593|eus:EUTSA_v10025803mg|xyloglucan:xyloglucosyl transferase [EC:2.4.1.207]	GO:0005618//cell wall;GO:0005576//extracellular region	GO:0004553//hydrolase activity, hydrolyzing O-glycosyl compounds;GO:0046527//glucosyltransferase activity	GO:0006073//cellular glucan metabolic process	gi|567218190|ref|XP_006412724.1|/4.31075e-168/hypothetical protein EUTSA_v10025803mg [Eutrema salsugineum]
18011586	1347	7.79667	16.65	1.09459	Up	0.886423	EUTSA_v10004298mg	Eutrema salsugineum hypothetical protein (EUTSA_v10004298mg) mRNA, complete cds	K18643|1|8e-30|132|tcc:TCM_007630|katanin p80 WD40 repeat-containing subunit B1	-	-	-	gi|567140489|ref|XP_006395082.1|/0/hypothetical protein EUTSA_v10004298mg [Eutrema salsugineum]
18991687	1365	3.15	7.76667	1.30194	Up	0.851575	EUTSA_v10010003mg	Eutrema salsugineum hypothetical protein (EUTSA_v10010003mg) mRNA, complete cds	K13420|1|7e-40|165|obr:102718082|LRR receptor-like serine/threonine-protein kinase FLS2 [EC:2.7.11.1]	GO:0005618//cell wall;GO:0009536//plastid	-	GO:0023052//signaling;GO:0009628//response to abiotic stimulus	gi|567144798|ref|XP_006415068.1|/0/hypothetical protein EUTSA_v10010003mg [Eutrema salsugineum]
18013005	814	5.81	12.6233	1.11948	Up	0.874712	EUTSA_v10004936mg	Eutrema salsugineum hypothetical protein (EUTSA_v10004936mg) mRNA, complete cds	K04646|1|1e-42|173|aly:ARALYDRAFT_338955|clathrin heavy chain;K16226|2|4e-33|142|crb:CARUB_v10025757mg|disease resistance protein RPS4	GO:0044425	GO:0004872//receptor activity	GO:0006952//defense response;GO:0023052//signaling	gi|567142859|ref|XP_006395727.1|/1.21002e-104/hypothetical protein EUTSA_v10004936mg [Eutrema salsugineum]
18026888	1422	4.40333	9.42	1.09713	Up	0.852091	EUTSA_v10016604mg	Eutrema salsugineum hypothetical protein (EUTSA_v10016604mg) mRNA, complete cds	K11228|1|8e-71|268|egu:105044694|mitogen-activated protein kinase kinase kinase [EC:2.7.11.1];K04421|2|3e-51|203|atr:18427725|mitogen-activated protein kinase kinase kinase 3 [EC:2.7.11.25]	-	GO:0004672//protein kinase activity;GO:0032559//adenyl ribonucleotide binding	GO:0006464//cellular protein modification process	gi|567210324|ref|XP_006410055.1|/0/hypothetical protein EUTSA_v10016604mg [Eutrema salsugineum]
18014747	1913	14.9633	53.84	1.84725	Up	0.935985	EUTSA_v10028605mg	Eutrema salsugineum hypothetical protein (EUTSA_v10028605mg) mRNA, complete cds	K01762|1|0.0|981|eus:EUTSA_v10028605mg|1-aminocyclopropane-1-carboxylate synthase [EC:4.4.1.14]	-	GO:0016740//transferase activity;GO:0005515//protein binding;GO:0016846//carbon-sulfur lyase activity;GO:0048037//cofactor binding	GO:0009725//response to hormone;GO:0010039//response to iron ion;GO:0009692//ethylene metabolic process;GO:0008652//cellular amino acid biosynthetic process;GO:0006950//response to stress;GO:0009605//response to external stimulus	gi|567163012|ref|XP_006396926.1|/0/hypothetical protein EUTSA_v10028605mg [Eutrema salsugineum]
18012023	2285.92	2.01667	7.69	1.93101	Up	0.885264	EUTSA_v10003775mg	Eutrema salsugineum hypothetical protein (EUTSA_v10003775mg) mRNA, complete cds	K03255|1|1e-06|56.2|pxb:103945835|protein TIF31	GO:0016020//membrane;GO:0016020//membrane	-	GO:0000904//cell morphogenesis involved in differentiation;GO:0000904//cell morphogenesis involved in differentiation	gi|567141563|ref|XP_006395386.1|/0/hypothetical protein EUTSA_v10003775mg [Eutrema salsugineum]
18021685	1137	8.37333	1.71	-2.29181	Down	0.901803	EUTSA_v10010453mg	Eutrema salsugineum hypothetical protein (EUTSA_v10010453mg) mRNA, complete cds	K15601|1|2e-06|53.9|bvg:104900526|lysine-specific demethylase 3 [EC:1.14.11.-]	-	GO:0005488//binding	GO:0006139//nucleobase-containing compound metabolic process;GO:0048827//phyllome development	gi|567187245|ref|XP_006403753.1|/1.16072e-147/hypothetical protein EUTSA_v10010453mg [Eutrema salsugineum]
18992132	2017	11.5767	41.3433	1.83643	Up	0.934049	EUTSA_v10007234mg	Eutrema salsugineum hypothetical protein (EUTSA_v10007234mg) mRNA, complete cds	K07119|1|2e-35|151|egr:104455448|uncharacterized protein	GO:0044444//cytoplasmic part	GO:0016755//transferase activity, transferring amino-acyl groups;GO:0046914//transition metal ion binding;GO:0016614//oxidoreductase activity, acting on CH-OH group of donors;GO:0019829//cation-transporting ATPase activity	GO:0010038//response to metal ion;GO:0052482;GO:0043043//peptide biosynthetic process;GO:0002376//immune system process;GO:0019762//glucosinolate catabolic process;GO:0009699//phenylpropanoid biosynthetic process;GO:0015698//inorganic anion transport	gi|567146580|ref|XP_006415554.1|/0/hypothetical protein EUTSA_v10007234mg [Eutrema salsugineum]
18993074	1518	24.1033	6.73667	-1.83913	Down	0.927891	EUTSA_v10007718mg	Eutrema salsugineum hypothetical protein (EUTSA_v10007718mg) mRNA, complete cds	K18368|1|4e-31|136|egu:105035687|caffeoylshikimate esterase [EC:3.1.1.-]	-	GO:0003824//catalytic activity	-	gi|567150327|ref|XP_006416612.1|/0/hypothetical protein EUTSA_v10007718mg [Eutrema salsugineum]
18993544	1693	12.17	27.2767	1.16434	Up	0.905023	EUTSA_v10007975mg	Eutrema salsugineum hypothetical protein (EUTSA_v10007975mg) mRNA, complete cds	K13648|1|1e-22|108|egr:104426037|alpha-1,4-galacturonosyltransferase [EC:2.4.1.43]	GO:0043231//intracellular membrane-bounded organelle	GO:0008194//UDP-glycosyltransferase activity	-	gi|567152196|ref|XP_006417141.1|/0/hypothetical protein EUTSA_v10007975mg [Eutrema salsugineum]
18992529	1660	31.8467	135.547	2.08958	Up	0.944474	EUTSA_v10007368mg	Eutrema salsugineum hypothetical protein (EUTSA_v10007368mg) mRNA, complete cds	K03094|1|4e-30|133|egr:104446249|S-phase kinase-associated protein 1	GO:0043231//intracellular membrane-bounded organelle;GO:0043231//intracellular membrane-bounded organelle	-	-	gi|567148158|ref|XP_006416000.1|/0/hypothetical protein EUTSA_v10007368mg [Eutrema salsugineum]
18023486	1694.23	11.35	24.13	1.08814	Up	0.898111	EUTSA_v10020900mg	Eutrema salsugineum hypothetical protein (EUTSA_v10020900mg) mRNA, complete cds	K03260|1|8e-28|125|dosa:Os06t0520600-01|translation initiation factor 4G	-	GO:0003676//nucleic acid binding;GO:0016788//hydrolase activity, acting on ester bonds;GO:0046914//transition metal ion binding;GO:0003676//nucleic acid binding;GO:0016788//hydrolase activity, acting on ester bonds;GO:0046914//transition metal ion binding;GO:0003676//nucleic acid binding;GO:0016788//hydrolase activity, acting on ester bonds;GO:0046914//transition metal ion binding	-	gi|567203900|ref|XP_006408379.1|/0/hypothetical protein EUTSA_v10020900mg [Eutrema salsugineum]
18020813	1051	28.96	12.8133	-1.17642	Down	0.907273	EUTSA_v10010632mg	Eutrema salsugineum hypothetical protein (EUTSA_v10010632mg) mRNA, complete cds	-	-	-	GO:0006915//apoptotic process;GO:0006970//response to osmotic stress;GO:0003006//developmental process involved in reproduction	gi|567187679|ref|XP_006403882.1|/1.03551e-139/hypothetical protein EUTSA_v10010632mg [Eutrema salsugineum]
18024546	2289	74.7933	170.2	1.18625	Up	0.919648	EUTSA_v10020258mg	Eutrema salsugineum hypothetical protein (EUTSA_v10020258mg) mRNA, complete cds	K03283|1|0.0|1145|crb:CARUB_v10013178mg|heat shock 70kDa protein 1/8;K06758|1|0.0|1145|crb:CARUB_v10013178mg|L1 cell adhesion molecule like protein	GO:0005840//ribosome;GO:0030312//external encapsulating structure;GO:0031981//nuclear lumen;GO:0009536//plastid;GO:0031090//organelle membrane;GO:0005576//extracellular region;GO:0005840//ribosome;GO:0030312//external encapsulating structure;GO:0031981//nuclear lumen;GO:0009536//plastid;GO:0031090//organelle membrane;GO:0005576//extracellular region	GO:0016628//oxidoreductase activity, acting on the CH-CH group of donors, NAD or NADP as acceptor;GO:0019899//enzyme binding;GO:0032559//adenyl ribonucleotide binding;GO:0016628//oxidoreductase activity, acting on the CH-CH group of donors, NAD or NADP as acceptor;GO:0019899//enzyme binding;GO:0032559//adenyl ribonucleotide binding	GO:0006952//defense response;GO:0051707//response to other organism;GO:0010038//response to metal ion;GO:0044267//cellular protein metabolic process;GO:0009628//response to abiotic stimulus;GO:0006952//defense response;GO:0051707//response to other organism;GO:0010038//response to metal ion;GO:0044267//cellular protein metabolic process;GO:0009628//response to abiotic stimulus	gi|567201345|ref|XP_006407676.1|/0/hypothetical protein EUTSA_v10020258mg [Eutrema salsugineum]
18009021	1153	9.99	22.7567	1.18773	Up	0.902311	EUTSA_v10018997mg	Eutrema salsugineum hypothetical protein (EUTSA_v10018997mg) mRNA, complete cds	K00162|1|2e-11|70.5|obr:102719045|pyruvate dehydrogenase E1 component beta subunit [EC:1.2.4.1];K13126|2|2e-10|67.4|fve:101312606|polyadenylate-binding protein;K05941|3|5e-07|56.2|mdm:103435918|glutathione gamma-glutamylcysteinyltransferase [EC:2.3.2.15];K02437|4|1e-06|54.7|pxb:103941124|glycine cleavage system H protein	GO:0043231//intracellular membrane-bounded organelle	GO:0003676//nucleic acid binding;GO:0001071//nucleic acid binding transcription factor activity	GO:0010260//organ senescence;GO:0016049//cell growth;GO:0009791//post-embryonic development	gi|567123826|ref|XP_006391010.1|/2.00264e-163/hypothetical protein EUTSA_v10018997mg [Eutrema salsugineum]
18028470	670	46.06	101.027	1.13315	Up	0.916106	EUTSA_v10026576mg	Eutrema salsugineum hypothetical protein (EUTSA_v10026576mg) mRNA, complete cds	-	GO:0043231//intracellular membrane-bounded organelle	-	-	gi|567216732|ref|XP_006411995.1|/6.49059e-57/hypothetical protein EUTSA_v10026576mg [Eutrema salsugineum]
18028950	717	18.1433	2.68	-2.75913	Down	0.941463	EUTSA_v10026512mg	Eutrema salsugineum hypothetical protein (EUTSA_v10026512mg) mRNA, complete cds	K07305|1|7e-75|280|eus:EUTSA_v10026512mg|peptide-methionine (R)-S-oxide reductase [EC:1.8.4.12]	GO:0044444//cytoplasmic part	GO:0016671//oxidoreductase activity, acting on a sulfur group of donors, disulfide as acceptor	GO:0000302//response to reactive oxygen species;GO:0008152//metabolic process	gi|567220196|ref|XP_006413727.1|/3.94057e-74/hypothetical protein EUTSA_v10026512mg [Eutrema salsugineum]
18992392	667	81.15	13.3333	-2.60555	Down	0.953293	EUTSA_v10009039mg	Eutrema salsugineum hypothetical protein (EUTSA_v10009039mg) mRNA, complete cds	-	-	-	-	gi|567147629|ref|XP_006415853.1|/1.18286e-58/hypothetical protein EUTSA_v10009039mg [Eutrema salsugineum]
18025691	1187	26.36	96.2667	1.86869	Up	0.938406	EUTSA_v10002054mg	Eutrema salsugineum hypothetical protein (EUTSA_v10002054mg) mRNA, complete cds	-	-	-	-	gi|567206303|ref|XP_006409001.1|/4.38556e-153/hypothetical protein EUTSA_v10002054mg [Eutrema salsugineum]
18992148	559	3.3	0.536667	-2.62037	Down	0.815741	EUTSA_v10009068mg	Eutrema salsugineum hypothetical protein (EUTSA_v10009068mg) mRNA, complete cds	K14488|1|9e-10|63.5|zma:542563|SAUR family protein	-	-	GO:0009725//response to hormone	gi|567146640|ref|XP_006415571.1|/2.29102e-66/hypothetical protein EUTSA_v10009068mg [Eutrema salsugineum]
18017109	546	2.27333	10.5733	2.21755	Up	0.913154	EUTSA_v10015826mg	Eutrema salsugineum hypothetical protein (EUTSA_v10015826mg) mRNA, complete cds	K07025|1|2e-98|357|eus:EUTSA_v10015826mg|putative hydrolase of the HAD superfamily	-	GO:0003824//catalytic activity	-	gi|567177216|ref|XP_006400954.1|/1.05612e-97/hypothetical protein EUTSA_v10015826mg [Eutrema salsugineum]
18993014	538	24.47	96.6167	1.98126	Up	0.94002	EUTSA_v10009213mg	Eutrema salsugineum hypothetical protein (EUTSA_v10009213mg) mRNA, complete cds	-	-	-	GO:0006950//response to stress	gi|567150084|ref|XP_006416541.1|/3.45929e-26/hypothetical protein EUTSA_v10009213mg [Eutrema salsugineum]
18027004	886	12.09	25.96	1.10248	Up	0.900726	EUTSA_v10017404mg	Eutrema salsugineum hypothetical protein (EUTSA_v10017404mg) mRNA, complete cds	-	-	-	GO:0009725//response to hormone	gi|567212284|ref|XP_006410577.1|/1.17163e-50/hypothetical protein EUTSA_v10017404mg [Eutrema salsugineum]
18022966	1707	10.44	43.6233	2.06298	Up	0.940103	EUTSA_v10027730mg	Eutrema salsugineum hypothetical protein (EUTSA_v10027730mg) mRNA, complete cds	-	GO:0016020//membrane	-	-	gi|567193186|ref|XP_006405393.1|/0/hypothetical protein EUTSA_v10027730mg [Eutrema salsugineum]
18023129	498	0.24	2.74	3.51307	Up	0.81409	EUTSA_v10022369mg	Eutrema salsugineum hypothetical protein (EUTSA_v10022369mg) mRNA, complete cds	K16253|1|4e-92|336|eus:EUTSA_v10022369mg|DNA-directed RNA polymerase IV and V subunit 7	GO:0044451;GO:0055029	GO:0034062//RNA polymerase activity	-	gi|567195848|ref|XP_006406117.1|/1.94602e-91/hypothetical protein EUTSA_v10022369mg [Eutrema salsugineum]
18028752	952	0.01	2.43333	7.92679	Up	0.836831	EUTSA_v10026335mg	Eutrema salsugineum hypothetical protein (EUTSA_v10026335mg) mRNA, complete cds	-	-	-	GO:0006950//response to stress;GO:0015995//chlorophyll biosynthetic process;GO:0009639//response to red or far red light;GO:0009411//response to UV	gi|567222066|ref|XP_006414662.1|/7.60163e-99/hypothetical protein EUTSA_v10026335mg [Eutrema salsugineum]
18014373	1786	4.69	10.4367	1.154	Up	0.8649	EUTSA_v10028580mg	Eutrema salsugineum hypothetical protein (EUTSA_v10028580mg) mRNA, complete cds	K14985|1|3e-117|422|egr:104440726|26-hydroxylase [EC:1.14.-.-];K05280|2|2e-95|350|bvg:104907876|flavonoid 3'-monooxygenase [EC:1.14.13.21];K13083|3|3e-94|346|mus:103993499|flavonoid 3',5'-hydroxylase [EC:1.14.13.88]	GO:0044464	GO:0016491//oxidoreductase activity;GO:0005506//iron ion binding	GO:0008152//metabolic process	gi|567162511|ref|XP_006396778.1|/0/hypothetical protein EUTSA_v10028580mg [Eutrema salsugineum]
18024756	1875	12.64	106.007	3.06809	Up	0.961326	EUTSA_v10020635mg	Eutrema salsugineum hypothetical protein (EUTSA_v10020635mg) mRNA, complete cds	K04688|1|0.0|910|eus:EUTSA_v10020635mg|p70 ribosomal S6 kinase [EC:2.7.11.1]	GO:0043231//intracellular membrane-bounded organelle	GO:0004672//protein kinase activity;GO:0032559//adenyl ribonucleotide binding	GO:0006412//translation;GO:0006970//response to osmotic stress;GO:0006464//cellular protein modification process	gi|567201601|ref|XP_006407748.1|/0/hypothetical protein EUTSA_v10020635mg [Eutrema salsugineum]
18030696	884	8.30667	36.9467	2.1531	Up	0.939826	EUTSA_v10026087mg	Eutrema salsugineum hypothetical protein (EUTSA_v10026087mg) mRNA, complete cds	-	-	-	GO:0009628//response to abiotic stimulus	gi|567219688|ref|XP_006413473.1|/1.31098e-102/hypothetical protein EUTSA_v10026087mg [Eutrema salsugineum]
18016340	968	48.5367	158.71	1.70925	Up	0.937435	EUTSA_v10001003mg	Eutrema salsugineum hypothetical protein (EUTSA_v10001003mg) mRNA, complete cds	K14517|1|5e-115|414|eus:EUTSA_v10001003mg|ethylene-responsive transcription factor 2;K09286|5|2e-61|236|crb:CARUB_v10005497mg|EREBP-like factor	GO:0043231//intracellular membrane-bounded organelle	GO:0001071//nucleic acid binding transcription factor activity	GO:0000160//phosphorelay signal transduction system;GO:0009743//response to carbohydrate;GO:0006355//regulation of transcription, DNA-templated;GO:0002218//activation of innate immune response	gi|567168574|ref|XP_006398419.1|/2.95213e-114/hypothetical protein EUTSA_v10001003mg [Eutrema salsugineum]
18012562	1463	38.92	130.303	1.74329	Up	0.937592	EUTSA_v10004560mg	Eutrema salsugineum hypothetical protein (EUTSA_v10004560mg) mRNA, complete cds	K08235|1|0.0|666|eus:EUTSA_v10004560mg|xyloglucan:xyloglucosyl transferase [EC:2.4.1.207]	GO:0005576//extracellular region;GO:0030312//external encapsulating structure	GO:0016798//hydrolase activity, acting on glycosyl bonds;GO:0016758//transferase activity, transferring hexosyl groups	GO:0044042//glucan metabolic process;GO:0048608//reproductive structure development;GO:0009888//tissue development	gi|567143288|ref|XP_006395846.1|/0/hypothetical protein EUTSA_v10004560mg [Eutrema salsugineum]
18021804	357	19	159.213	3.06689	Up	0.961947	EUTSA_v10000717mg	Eutrema salsugineum hypothetical protein (EUTSA_v10000717mg) mRNA, complete cds	-	GO:0009536//plastid	-	-	gi|567190843|ref|XP_006404754.1|/2.69909e-64/hypothetical protein EUTSA_v10000717mg [Eutrema salsugineum]
18015944	1279	9.54667	24.01	1.33057	Up	0.910128	EUTSA_v10000940mg	Eutrema salsugineum hypothetical protein (EUTSA_v10000940mg) mRNA, complete cds	K00679|1|8e-48|191|cic:CICLE_v10027727mg|phospholipid:diacylglycerol acyltransferase [EC:2.3.1.158];K10960|2|1e-35|151|atr:18422248|geranylgeranyl reductase [EC:1.3.1.83];K01188|3|8e-33|142|aly:ARALYDRAFT_316517|beta-glucosidase [EC:3.2.1.21];K01206|4|2e-22|107|tcc:TCM_010576|alpha-L-fucosidase [EC:3.2.1.51]	GO:0044464	GO:0016787//hydrolase activity	GO:0044238//primary metabolic process	gi|567168098|ref|XP_006398279.1|/0/hypothetical protein EUTSA_v10000940mg [Eutrema salsugineum]
18026118	766	5.97	15.22	1.35017	Up	0.897595	EUTSA_v10022879mg	Eutrema salsugineum hypothetical protein (EUTSA_v10022879mg) mRNA, complete cds	K19041|1|2e-23|109|jcu:105638307|E3 ubiquitin-protein ligase RNF38/44 [EC:2.3.2.27]	-	GO:0046914//transition metal ion binding	GO:0009743//response to carbohydrate	gi|567206806|ref|XP_006409124.1|/2.89877e-57/hypothetical protein EUTSA_v10022879mg [Eutrema salsugineum]
18027385	1306	6.63667	19.4733	1.55297	Up	0.913618	EUTSA_v10017011mg	Eutrema salsugineum hypothetical protein (EUTSA_v10017011mg) mRNA, complete cds	-	-	-	-	gi|567214630|ref|XP_006411191.1|/1.046e-150/hypothetical protein EUTSA_v10017011mg [Eutrema salsugineum]
18994615	990	5.17333	14.4567	1.48257	Up	0.900726	EUTSA_v10008179mg	Eutrema salsugineum hypothetical protein (EUTSA_v10008179mg) mRNA, complete cds	K04125|1|0.0|672|eus:EUTSA_v10008179mg|gibberellin 2-oxidase [EC:1.14.11.13]	-	GO:0045543//gibberellin 2-beta-dioxygenase activity	GO:0009685//gibberellin metabolic process	gi|567156398|ref|XP_006418347.1|/0/hypothetical protein EUTSA_v10008179mg [Eutrema salsugineum]
18028818	1530	0.7	4.87667	2.80047	Up	0.872425	EUTSA_v10025137mg	Eutrema salsugineum hypothetical protein (EUTSA_v10025137mg) mRNA, complete cds	K07437|1|0.0|660|eus:EUTSA_v10027049mg|cytochrome P450, family 26, subfamily A	GO:0044464	GO:0016491//oxidoreductase activity;GO:0005506//iron ion binding	GO:0008152//metabolic process	gi|567221784|ref|XP_006414521.1|/0/hypothetical protein EUTSA_v10025137mg [Eutrema salsugineum]
18014394	1974	4.06667	12.0867	1.5715	Up	0.897767	EUTSA_v10028501mg	Eutrema salsugineum hypothetical protein (EUTSA_v10028501mg) mRNA, complete cds	K04733|1|2e-106|387|vvi:100853577|interleukin-1 receptor-associated kinase 4 [EC:2.7.11.1]	GO:0044464	GO:0004672//protein kinase activity;GO:0032559//adenyl ribonucleotide binding	GO:0006464//cellular protein modification process	gi|567162216|ref|XP_006396685.1|/0/hypothetical protein EUTSA_v10028501mg [Eutrema salsugineum]
18009323	1426	1.62333	7.76	2.2571	Up	0.896534	EUTSA_v10018492mg	Eutrema salsugineum hypothetical protein (EUTSA_v10018492mg) mRNA, complete cds	K18368|1|5e-35|149|egu:105035687|caffeoylshikimate esterase [EC:3.1.1.-]	-	GO:0003824//catalytic activity	-	gi|567122054|ref|XP_006390550.1|/0/hypothetical protein EUTSA_v10018492mg [Eutrema salsugineum]
18012303	1145	2.18667	5.94333	1.44254	Up	0.833617	EUTSA_v10004553mg	Eutrema salsugineum hypothetical protein (EUTSA_v10004553mg) mRNA, complete cds	K17894|1|5e-28|125|sita:101775857|GATA-binding protein 2;K19027|2|2e-06|53.9|obr:102720665|zinc finger FYVE domain-containing protein 26;K17604|3|5e-06|52.8|zma:100280229|zinc finger SWIM domain-containing protein 3	-	-	GO:0009314//response to radiation;GO:0048511//rhythmic process	gi|567139618|ref|XP_006394835.1|/2.06067e-152/hypothetical protein EUTSA_v10004553mg [Eutrema salsugineum]
18021020	931	62.9367	143.563	1.18971	Up	0.919394	EUTSA_v10010778mg	Eutrema salsugineum hypothetical protein (EUTSA_v10010778mg) mRNA, complete cds	-	-	-	GO:0006950//response to stress	gi|567186823|ref|XP_006403631.1|/2.20823e-87/hypothetical protein EUTSA_v10010778mg [Eutrema salsugineum]
18016360	892	17.6467	8.44667	-1.06294	Down	0.886154	EUTSA_v10001049mg	Eutrema salsugineum hypothetical protein (EUTSA_v10001049mg) mRNA, complete cds	K19040|1|2e-30|133|tcc:TCM_015567|E3 ubiquitin-protein ligase ATL10/75/76/77/78 [EC:2.3.2.27]	-	GO:0046872//metal ion binding	-	gi|567168710|ref|XP_006398458.1|/8.17354e-68/hypothetical protein EUTSA_v10001049mg [Eutrema salsugineum]
18020283	2097	27.5667	300.503	3.44638	Up	0.968134	EUTSA_v10005860mg	Eutrema salsugineum hypothetical protein (EUTSA_v10005860mg) mRNA, complete cds	K15172|1|2e-28|128|vcn:VOLCADRAFT_106802|transcription elongation factor SPT5	-	GO:0046914//transition metal ion binding;GO:0001071//nucleic acid binding transcription factor activity	GO:0006351//transcription, DNA-templated;GO:0006952//defense response;GO:0009743//response to carbohydrate	gi|567184630|ref|XP_006403038.1|/0/hypothetical protein EUTSA_v10005860mg [Eutrema salsugineum]
18024831	2232	4.56667	13.62	1.57651	Up	0.906085	EUTSA_v10020257mg	Eutrema salsugineum hypothetical protein (EUTSA_v10020257mg) mRNA, complete cds	K03283|1|0.0|1171|eus:EUTSA_v10020257mg|heat shock 70kDa protein 1/8;K06758|1|0.0|1171|eus:EUTSA_v10020257mg|L1 cell adhesion molecule like protein	GO:0043231//intracellular membrane-bounded organelle;GO:0030312//external encapsulating structure;GO:0031090//organelle membrane	GO:0019899//enzyme binding;GO:0032559//adenyl ribonucleotide binding	GO:0009642//response to light intensity;GO:0051707//response to other organism;GO:0010038//response to metal ion;GO:0000302//response to reactive oxygen species;GO:0032446//protein modification by small protein conjugation	gi|567200069|ref|XP_006407319.1|/0/hypothetical protein EUTSA_v10020257mg [Eutrema salsugineum]
18027458	1377	1.70667	5.65667	1.72877	Up	0.849162	EUTSA_v10016872mg	Eutrema salsugineum hypothetical protein (EUTSA_v10016872mg) mRNA, complete cds	K15450|1|1e-18|95.1|fve:101292484|tRNA wybutosine-synthesizing protein 3 [EC:2.1.1.282]	-	-	GO:0044271//cellular nitrogen compound biosynthetic process;GO:0051707//response to other organism;GO:0019759	gi|567211555|ref|XP_006410381.1|/0/hypothetical protein EUTSA_v10016872mg [Eutrema salsugineum]
18026586	1199	2.13333	5.19333	1.28355	Up	0.801393	EUTSA_v10016785mg	Eutrema salsugineum hypothetical protein (EUTSA_v10016785mg) mRNA, complete cds	-	GO:0044464	-	-	gi|567212186|ref|XP_006410551.1|/0/hypothetical protein EUTSA_v10016785mg [Eutrema salsugineum]
18029204	1705	0.726667	3.79333	2.3841	Up	0.827601	EUTSA_v10025005mg	Eutrema salsugineum hypothetical protein (EUTSA_v10025005mg) mRNA, complete cds	K13356|1|0.0|984|eus:EUTSA_v10025005mg|alcohol-forming fatty acyl-CoA reductase [EC:1.2.1.84]	GO:0043231//intracellular membrane-bounded organelle	GO:0016620//oxidoreductase activity, acting on the aldehyde or oxo group of donors, NAD or NADP as acceptor	GO:0006633//fatty acid biosynthetic process	gi|567217364|ref|XP_006412311.1|/0/hypothetical protein EUTSA_v10025005mg [Eutrema salsugineum]
18024089	756	2.33667	12.7933	2.45287	Up	0.926479	EUTSA_v10021716mg	Eutrema salsugineum hypothetical protein (EUTSA_v10021716mg) mRNA, complete cds	-	-	-	-	gi|567199299|ref|XP_006407096.1|/7.67197e-71/hypothetical protein EUTSA_v10021716mg [Eutrema salsugineum]
18025784	2053	3.07667	7.43667	1.27329	Up	0.845171	EUTSA_v10001940mg	Eutrema salsugineum hypothetical protein (EUTSA_v10001940mg) mRNA, complete cds	K00029|1|0.0|1132|eus:EUTSA_v10001940mg|malate dehydrogenase (oxaloacetate-decarboxylating)(NADP+) [EC:1.1.1.40]	GO:0044444//cytoplasmic part	GO:0043169//cation binding;GO:0004470//malic enzyme activity;GO:0016651//oxidoreductase activity, acting on NAD(P)H;GO:0000166//nucleotide binding	GO:0043648//dicarboxylic acid metabolic process;GO:0051259//protein oligomerization	gi|567205979|ref|XP_006408906.1|/0/hypothetical protein EUTSA_v10001940mg [Eutrema salsugineum]
18021193	917	12.8433	5.32	-1.27152	Down	0.885586	EUTSA_v10010639mg	Eutrema salsugineum hypothetical protein (EUTSA_v10010639mg) mRNA, complete cds	K12741|1|9e-16|84.7|atr:18439808|heterogeneous nuclear ribonucleoprotein A1/A3	-	GO:0003676//nucleic acid binding	-	gi|567186497|ref|XP_006403538.1|/1.43373e-131/hypothetical protein EUTSA_v10010639mg [Eutrema salsugineum]
18012525	639	39.3833	16.6467	-1.24235	Down	0.914141	EUTSA_v10005342mg	Eutrema salsugineum hypothetical protein (EUTSA_v10005342mg) mRNA, complete cds	-	GO:0043231//intracellular membrane-bounded organelle	GO:0003676//nucleic acid binding;GO:0001071//nucleic acid binding transcription factor activity	GO:0006351//transcription, DNA-templated	gi|567143222|ref|XP_006395828.1|/8.40476e-96/hypothetical protein EUTSA_v10005342mg [Eutrema salsugineum]
18012726	1764.76	9.40667	60.0133	2.67353	Up	0.952568	EUTSA_v10003976mg	Eutrema salsugineum hypothetical protein (EUTSA_v10003976mg) mRNA, complete cds	K15741|1|0.0|875|aly:ARALYDRAFT_910306|methylthioalkylmalate synthase 1 [EC:2.3.3.-];K15742|5|0.0|807|ath:AT5G23020|methylthioalkylmalate synthase 3 [EC:2.3.3.-]	GO:0009536//plastid;GO:0009536//plastid	GO:0016746//transferase activity, transferring acyl groups;GO:0046912//transferase activity, transferring acyl groups, acyl groups converted into alkyl on transfer;GO:0046912//transferase activity, transferring acyl groups, acyl groups converted into alkyl on transfer	GO:0043436;GO:0043436;GO:0019758;GO:0043436;GO:0019758	gi|567138667|ref|XP_006394566.1|/0/hypothetical protein EUTSA_v10003976mg [Eutrema salsugineum]
18029100	963	3.06667	6.95	1.18034	Up	0.829432	EUTSA_v10025748mg	Eutrema salsugineum hypothetical protein (EUTSA_v10025748mg) mRNA, complete cds	K11253|1|1e-26|120|pop:POPTR_0002s10030g|histone H3;K16189|2|4e-13|75.9|dosa:Os03t0782500-01|phytochrome-interacting factor 4;K12126|4|8e-13|75.1|egu:105035562|phytochrome-interacting factor 3	GO:0043231//intracellular membrane-bounded organelle	GO:0003676//nucleic acid binding;GO:0001071//nucleic acid binding transcription factor activity	GO:0010467//gene expression;GO:0009908//flower development	gi|567217176|ref|XP_006412217.1|/1.81404e-164/hypothetical protein EUTSA_v10025748mg [Eutrema salsugineum]
18028500	1549	21.37	89.98	2.07402	Up	0.943451	EUTSA_v10025460mg	Eutrema salsugineum hypothetical protein (EUTSA_v10025460mg) mRNA, complete cds	K01102|1|1e-140|500|cmo:103495295|pyruvate dehydrogenase phosphatase [EC:3.1.3.43]	GO:0043234//protein complex;GO:0043231//intracellular membrane-bounded organelle	GO:0043169//cation binding;GO:0004721//phosphoprotein phosphatase activity	GO:0006464//cellular protein modification process	gi|567217340|ref|XP_006412299.1|/0/hypothetical protein EUTSA_v10025460mg [Eutrema salsugineum]
18024804	580	14.6533	6.21667	-1.23702	Down	0.890271	EUTSA_v10021846mg	Eutrema salsugineum hypothetical protein (EUTSA_v10021846mg) mRNA, complete cds	K14488|1|4e-45|181|eus:EUTSA_v10022124mg|SAUR family protein	-	-	GO:0009725//response to hormone	gi|567203476|ref|XP_006408256.1|/2.02714e-44/hypothetical protein EUTSA_v10022124mg [Eutrema salsugineum]
18021286	678	5.58333	2.45333	-1.18638	Down	0.801871	EUTSA_v10010909mg	Eutrema salsugineum hypothetical protein (EUTSA_v10010909mg) mRNA, complete cds	-	-	-	-	gi|567188400|ref|XP_006404088.1|/5.0805e-73/hypothetical protein EUTSA_v10010909mg [Eutrema salsugineum]
18029484	922	39.1433	19.3167	-1.01892	Down	0.901093	EUTSA_v10027606mg	Eutrema salsugineum hypothetical protein (EUTSA_v10027606mg) mRNA, complete cds	-	-	-	-	gi|567222262|ref|XP_006414760.1|/8.9187e-49/hypothetical protein EUTSA_v10027606mg [Eutrema salsugineum]
18009634	544	10.1733	5.00667	-1.02287	Down	0.848347	EUTSA_v10024171mg	Eutrema salsugineum hypothetical protein (EUTSA_v10024171mg) mRNA, complete cds	K19613|1|2e-21|102|pmum:103323780|leucine-rich repeat protein SHOC2;K13457|2|2e-20|99.0|vvi:100258544|disease resistance protein RPM1	-	-	-	gi|567129548|ref|XP_006392295.1|/3.84904e-68/hypothetical protein EUTSA_v10024171mg [Eutrema salsugineum]
18008461	2566	2.98	8.88667	1.57633	Up	0.882948	EUTSA_v10018206mg	Eutrema salsugineum hypothetical protein (EUTSA_v10018206mg) mRNA, complete cds	K08819|1|0.0|638|cmo:103498510|cyclin-dependent kinase 12/13 [EC:2.7.11.22 2.7.11.23]	GO:0016020//membrane;GO:0016020//membrane	GO:0004672//protein kinase activity;GO:0032559//adenyl ribonucleotide binding;GO:0004672//protein kinase activity;GO:0032559//adenyl ribonucleotide binding	GO:0006464//cellular protein modification process;GO:0006464//cellular protein modification process	gi|567121575|ref|XP_006390438.1|/0/hypothetical protein EUTSA_v10018206mg [Eutrema salsugineum]
18017350	521	2.82	0.286667	-3.29825	Down	0.811497	EUTSA_v10015117mg	Eutrema salsugineum hypothetical protein (EUTSA_v10015117mg) mRNA, complete cds	K14488|1|9e-40|162|brp:103845883|SAUR family protein	-	-	-	gi|685376126|ref|XP_009121032.1|/4.33738e-39/PREDICTED: indole-3-acetic acid-induced protein ARG7-like [Brassica rapa]
18027981	461	4.93333	12.7333	1.36798	Up	0.89075	EUTSA_v10017421mg	Eutrema salsugineum hypothetical protein (EUTSA_v10017421mg) mRNA, complete cds	K05765|1|8e-14|76.3|fve:101301142|cofilin;K12126|2|2e-06|52.0|sot:102604891|phytochrome-interacting factor 3;K16189|3|3e-06|51.2|obr:102708265|phytochrome-interacting factor 4	GO:0043231//intracellular membrane-bounded organelle	GO:0001071//nucleic acid binding transcription factor activity	GO:0009725//response to hormone;GO:0006351//transcription, DNA-templated	gi|567211256|ref|XP_006410303.1|/6.31049e-66/hypothetical protein EUTSA_v10017421mg [Eutrema salsugineum]
18030230	1205	35.35	88.78	1.32852	Up	0.923026	EUTSA_v10025646mg	Eutrema salsugineum hypothetical protein (EUTSA_v10025646mg) mRNA, complete cds	K13425|1|1e-23|111|rcu:RCOM_1616660|WRKY transcription factor 22	GO:0043231//intracellular membrane-bounded organelle	GO:0003677//DNA binding;GO:0001071//nucleic acid binding transcription factor activity;GO:0005515//protein binding	GO:0006351//transcription, DNA-templated;GO:0006952//defense response;GO:0009743//response to carbohydrate	gi|567217906|ref|XP_006412582.1|/1.94121e-164/hypothetical protein EUTSA_v10025646mg [Eutrema salsugineum]
18025978	1391	6.68333	22.8033	1.7706	Up	0.925859	EUTSA_v10022724mg	Eutrema salsugineum hypothetical protein (EUTSA_v10022724mg) mRNA, complete cds	K13420|1|5e-32|139|mus:103988543|LRR receptor-like serine/threonine-protein kinase FLS2 [EC:2.7.11.1]	-	GO:0016491//oxidoreductase activity	GO:0008152//metabolic process	gi|567208388|ref|XP_006409562.1|/0/hypothetical protein EUTSA_v10022724mg [Eutrema salsugineum]
18009149	1416	42.19	118.65	1.49174	Up	0.927884	EUTSA_v10019022mg	Eutrema salsugineum hypothetical protein (EUTSA_v10019022mg) mRNA, complete cds	K03768|1|4e-15|83.6|zma:103636928|peptidyl-prolyl cis-trans isomerase B (cyclophilin B) [EC:5.2.1.8]	-	-	-	gi|567125938|ref|XP_006391584.1|/2.42594e-156/hypothetical protein EUTSA_v10019022mg [Eutrema salsugineum]
18028807	1808	22.8133	6.42	-1.82923	Down	0.926808	EUTSA_v10025050mg	Eutrema salsugineum hypothetical protein (EUTSA_v10025050mg) mRNA, complete cds	K10528|1|0.0|932|eus:EUTSA_v10025050mg|hydroperoxide lyase [EC:4.1.2.-]	GO:0009526//plastid envelope	GO:0016491//oxidoreductase activity;GO:0005506//iron ion binding;GO:0016836//hydro-lyase activity	GO:0032787//monocarboxylic acid metabolic process;GO:0006950//response to stress	gi|567221760|ref|XP_006414509.1|/0/hypothetical protein EUTSA_v10025050mg [Eutrema salsugineum]
18029343	1007	29.32	79.4767	1.43865	Up	0.925485	EUTSA_v10026117mg	Eutrema salsugineum hypothetical protein (EUTSA_v10026117mg) mRNA, complete cds	K18880|1|5e-122|437|eus:EUTSA_v10026117mg|very-long-chain (3R)-3-hydroxyacyl-CoA dehydratase [EC:4.2.1.134]	GO:0042579//microbody	GO:0005488//binding;GO:0016863//intramolecular oxidoreductase activity, transposing C=C bonds;GO:0016856	GO:0006631//fatty acid metabolic process;GO:0009850//auxin metabolic process;GO:0009628//response to abiotic stimulus;GO:0048588//developmental cell growth;GO:0009733//response to auxin	gi|567222158|ref|XP_006414708.1|/2.63903e-121/hypothetical protein EUTSA_v10026117mg [Eutrema salsugineum]
18014247	1603	7.91	66.58	3.07334	Up	0.960347	EUTSA_v10028577mg	Eutrema salsugineum hypothetical protein (EUTSA_v10028577mg) mRNA, complete cds	K13508|1|0.0|989|eus:EUTSA_v10028577mg|glycerol-3-phosphate acyltransferase [EC:2.3.1.15]	-	GO:0016747//transferase activity, transferring acyl groups other than amino-acyl groups	-	gi|567161195|ref|XP_006396392.1|/0/hypothetical protein EUTSA_v10028577mg [Eutrema salsugineum]
18014766	1454	11.17	1.13667	-3.29675	Down	0.94002	EUTSA_v10028733mg	Eutrema salsugineum hypothetical protein (EUTSA_v10028733mg) mRNA, complete cds	K01365|1|1e-95|351|rcu:RCOM_1152900|cathepsin L [EC:3.4.22.15];K16290|2|4e-87|322|smo:SELMODRAFT_184826|xylem cysteine proteinase [EC:3.4.22.-];K16292|4|9e-86|318|smo:SELMODRAFT_428615|KDEL-tailed cysteine endopeptidase [EC:3.4.22.-]	GO:0030312//external encapsulating structure	GO:0004175//endopeptidase activity	GO:0019538//protein metabolic process	gi|567163002|ref|XP_006396923.1|/0/hypothetical protein EUTSA_v10028733mg [Eutrema salsugineum]
18013720	2107	31.4567	71.1433	1.17736	Up	0.916622	EUTSA_v10002460mg	Eutrema salsugineum hypothetical protein (EUTSA_v10002460mg) mRNA, complete cds	K01177|1|0.0|1171|eus:EUTSA_v10002460mg|beta-amylase [EC:3.2.1.2]	GO:0043231//intracellular membrane-bounded organelle;GO:0044444//cytoplasmic part;GO:0016020//membrane	GO:0016772//transferase activity, transferring phosphorus-containing groups;GO:0016160//amylase activity;GO:0005102//receptor binding;GO:0043167//ion binding;GO:0032559//adenyl ribonucleotide binding	GO:0005982//starch metabolic process;GO:0009933//meristem structural organization;GO:0007167//enzyme linked receptor protein signaling pathway;GO:0010073//meristem maintenance;GO:0003006//developmental process involved in reproduction;GO:0006950//response to stress;GO:0006464//cellular protein modification process	gi|567158577|ref|XP_006418770.1|/0/hypothetical protein EUTSA_v10002460mg [Eutrema salsugineum]
18994752	1848	4.00667	10.6033	1.40404	Up	0.882096	EUTSA_v10009534mg	Eutrema salsugineum hypothetical protein (EUTSA_v10009534mg) mRNA, complete cds	K15404|1|0.0|1229|eus:EUTSA_v10009534mg|aldehyde decarbonylase [EC:4.1.99.5]	GO:0044464	GO:0016830//carbon-carbon lyase activity	GO:0006633//fatty acid biosynthetic process;GO:0007275//multicellular organism development;GO:0006081//cellular aldehyde metabolic process	gi|567157002|ref|XP_006418509.1|/0/hypothetical protein EUTSA_v10009534mg [Eutrema salsugineum]
18018890	526	230.877	87.4767	-1.40015	Down	0.92695	EUTSA_v10015074mg	Eutrema salsugineum hypothetical protein (EUTSA_v10015074mg) mRNA, complete cds	-	GO:0009532//plastid stroma	GO:0051536//iron-sulfur cluster binding	-	gi|567180576|ref|XP_006401920.1|/8.45524e-54/hypothetical protein EUTSA_v10015074mg [Eutrema salsugineum]
18021036	3252.57	34.6433	11.5233	-1.58802	Down	0.927249	EUTSA_v10010482mg	Eutrema salsugineum hypothetical protein (EUTSA_v10010482mg) mRNA, complete cds	K04730|1|0.0|678|egu:105042690|interleukin-1 receptor-associated kinase 1 [EC:2.7.11.1];K09562|4|0.0|640|brp:103841303|hsp70-interacting protein	GO:0016020//membrane;GO:0016020//membrane	GO:0030246//carbohydrate binding;GO:0004672//protein kinase activity;GO:0032559//adenyl ribonucleotide binding;GO:0030246//carbohydrate binding;GO:0004672//protein kinase activity;GO:0032559//adenyl ribonucleotide binding	GO:0006464//cellular protein modification process;GO:0010033//response to organic substance;GO:0007167//enzyme linked receptor protein signaling pathway;GO:0048229//gametophyte development;GO:0006464//cellular protein modification process;GO:0010033//response to organic substance;GO:0007167//enzyme linked receptor protein signaling pathway;GO:0048229//gametophyte development	gi|567186893|ref|XP_006403652.1|/0/hypothetical protein EUTSA_v10010174mg [Eutrema salsugineum]
18008653	2697	6.96667	18.0033	1.36972	Up	0.904411	EUTSA_v10018164mg	Eutrema salsugineum hypothetical protein (EUTSA_v10018164mg) mRNA, complete cds	K02184|1|4e-61|237|ppp:PHYPADRAFT_159956|formin 2	GO:0030054//cell junction	GO:0003779//actin binding	GO:0008154//actin polymerization or depolymerization;GO:0009826//unidimensional cell growth	gi|567123507|ref|XP_006390923.1|/0/hypothetical protein EUTSA_v10018164mg [Eutrema salsugineum]
18030822	915	4.45667	1.43333	-1.63659	Down	0.812237	EUTSA_v10025938mg	Eutrema salsugineum hypothetical protein (EUTSA_v10025938mg) mRNA, complete cds	-	GO:0009536//plastid	-	-	gi|567219768|ref|XP_006413513.1|/3.28238e-152/hypothetical protein EUTSA_v10025938mg [Eutrema salsugineum]
18024625	1615	3.66667	7.95	1.11649	Up	0.83778	EUTSA_v10020729mg	Eutrema salsugineum hypothetical protein (EUTSA_v10020729mg) mRNA, complete cds	K11253|1|2e-28|127|pop:POPTR_0002s10030g|histone H3;K12126|2|3e-12|74.3|pda:103714720|phytochrome-interacting factor 3;K16189|3|6e-12|73.2|mus:103983547|phytochrome-interacting factor 4	GO:0043231//intracellular membrane-bounded organelle	GO:0001071//nucleic acid binding transcription factor activity	GO:0006351//transcription, DNA-templated	gi|567201964|ref|XP_006407846.1|/0/hypothetical protein EUTSA_v10020729mg [Eutrema salsugineum]
18025074	906	2.54	7.65333	1.59126	Up	0.871701	EUTSA_v10021225mg	Eutrema salsugineum hypothetical protein (EUTSA_v10021225mg) mRNA, complete cds	K13126|1|2e-07|57.4|fve:101312606|polyadenylate-binding protein	-	GO:0003676//nucleic acid binding;GO:0001071//nucleic acid binding transcription factor activity	GO:0006351//transcription, DNA-templated	gi|567199950|ref|XP_006407283.1|/1.82784e-155/hypothetical protein EUTSA_v10021225mg [Eutrema salsugineum]
18017964	312	1.8	4.98333	1.46911	Up	0.812027	EUTSA_v10016066mg	Eutrema salsugineum hypothetical protein (EUTSA_v10016066mg) mRNA, complete cds	-	GO:0009536//plastid	-	-	gi|567174109|ref|XP_006400036.1|/4.24908e-41/hypothetical protein EUTSA_v10016066mg [Eutrema salsugineum]
18028557	557	45.8133	19.0267	-1.26774	Down	0.916906	EUTSA_v10026734mg	Eutrema salsugineum hypothetical protein (EUTSA_v10026734mg) mRNA, complete cds	-	-	-	-	gi|567221548|ref|XP_006414403.1|/2.1305e-32/hypothetical protein EUTSA_v10026734mg [Eutrema salsugineum]
18021019	1599	8.40333	24.97	1.57116	Up	0.919641	EUTSA_v10010478mg	Eutrema salsugineum hypothetical protein (EUTSA_v10010478mg) mRNA, complete cds	-	-	-	-	gi|567186819|ref|XP_006403630.1|/0/hypothetical protein EUTSA_v10010478mg [Eutrema salsugineum]
18017427	1814	5.23	12.0233	1.20095	Up	0.877657	EUTSA_v10013259mg	Eutrema salsugineum hypothetical protein (EUTSA_v10013259mg) mRNA, complete cds	K00279|1|0.0|1023|eus:EUTSA_v10013259mg|cytokinin dehydrogenase [EC:1.5.99.12]	-	GO:0016645//oxidoreductase activity, acting on the CH-NH group of donors;GO:0050662//coenzyme binding	GO:0009690//cytokinin metabolic process	gi|567176317|ref|XP_006400694.1|/0/hypothetical protein EUTSA_v10013259mg [Eutrema salsugineum]
18022770	372	70.8067	7.53333	-3.23252	Down	0.963546	EUTSA_v10028000mg	Eutrema salsugineum hypothetical protein (EUTSA_v10028000mg) mRNA, complete cds	-	GO:0044464	GO:0016787//hydrolase activity;GO:0005488//binding	GO:0010876//lipid localization	gi|567194593|ref|XP_006405795.1|/3.26027e-46/hypothetical protein EUTSA_v10028000mg [Eutrema salsugineum]
18994637	2338.1	4.59	36.1133	2.97597	Up	0.954018	EUTSA_v10007028mg	Eutrema salsugineum hypothetical protein (EUTSA_v10007028mg) mRNA, complete cds	K12133|1|0.0|739|eus:EUTSA_v10007028mg|MYB-related transcription factor LHY	GO:0043231//intracellular membrane-bounded organelle;GO:0043231//intracellular membrane-bounded organelle	GO:0001071//nucleic acid binding transcription factor activity;GO:0043565//sequence-specific DNA binding;GO:0001071//nucleic acid binding transcription factor activity;GO:0043565//sequence-specific DNA binding;GO:0001071//nucleic acid binding transcription factor activity;GO:0043565//sequence-specific DNA binding;GO:0001071//nucleic acid binding transcription factor activity;GO:0043565//sequence-…	GO:0010038//response to metal ion;GO:0009725//response to hormone;GO:0007623//circadian rhythm;GO:0006970//response to osmotic stress;GO:0043392//negative regulation of DNA binding;GO:0006351//transcription, DNA-templated;GO:0048571//long-day photoperiodism;GO:0010038//response to metal ion;GO:0009725//response to hormone;GO:0007623//circadian rhythm;GO:0006970//response to osmotic stress;GO:0043…	gi|567156490|ref|XP_006418373.1|/0/hypothetical protein EUTSA_v10007028mg [Eutrema salsugineum]
18012770	1473	11.2733	24.2133	1.10289	Up	0.898955	EUTSA_v10004360mg	Eutrema salsugineum hypothetical protein (EUTSA_v10004360mg) mRNA, complete cds	K10664|1|0.0|791|eus:EUTSA_v10004360mg|E3 ubiquitin-protein ligase ATL6/9/15/31/42/55 [EC:2.3.2.27]	GO:0016020//membrane	GO:0046914//transition metal ion binding;GO:0019787//ubiquitin-like protein transferase activity	GO:0009725//response to hormone;GO:0009743//response to carbohydrate;GO:0031669//cellular response to nutrient levels;GO:0032446//protein modification by small protein conjugation	gi|567140089|ref|XP_006394969.1|/0/hypothetical protein EUTSA_v10004360mg [Eutrema salsugineum]
18008157	675	20.02	51.2867	1.35714	Up	0.920829	EUTSA_v100198501mg	Eutrema salsugineum hypothetical protein (EUTSA_v100198501mg) mRNA, partial cds	K03094|1|8e-22|103|egr:104446249|S-phase kinase-associated protein 1	GO:0043231//intracellular membrane-bounded organelle	-	-	gi|567123605|ref|XP_006390950.1|/1.22174e-119/hypothetical protein EUTSA_v100198501mg, partial [Eutrema salsugineum]
18025026	985	125.683	42.2633	-1.57231	Down	0.93103	EUTSA_v10021593mg	Eutrema salsugineum hypothetical protein (EUTSA_v10021593mg) mRNA, complete cds	-	-	-	-	gi|567198759|ref|XP_006406943.1|/7.29673e-92/hypothetical protein EUTSA_v10021593mg [Eutrema salsugineum]
18992228	942	88.6433	292.613	1.72291	Up	0.938287	EUTSA_v10009072mg	Eutrema salsugineum hypothetical protein (EUTSA_v10009072mg) mRNA, complete cds	K09286|1|1e-19|97.8|vvi:100264172|EREBP-like factor	-	-	GO:0006351//transcription, DNA-templated;GO:0050794//regulation of cellular process	gi|567146967|ref|XP_006415665.1|/1.20249e-72/hypothetical protein EUTSA_v10009072mg [Eutrema salsugineum]
18008712	600	9.88333	129.65	3.71348	Up	0.973792	EUTSA_v10019652mg	Eutrema salsugineum hypothetical protein (EUTSA_v10019652mg) mRNA, complete cds	K09286|1|3e-21|102|ppp:PHYPADRAFT_49509|EREBP-like factor	-	-	GO:0006351//transcription, DNA-templated;GO:0006950//response to stress	gi|567121323|ref|XP_006390369.1|/4.01651e-78/hypothetical protein EUTSA_v10019652mg [Eutrema salsugineum]
18994483	414	2.06667	0.0333333	-5.9542	Down	0.800085	EUTSA_v10009747mg	Eutrema salsugineum hypothetical protein (EUTSA_v10009747mg) mRNA, complete cds	-	-	GO:0017111//nucleoside-triphosphatase activity;GO:0032561//guanyl ribonucleotide binding	GO:0002376//immune system process	gi|567155870|ref|XP_006418199.1|/3.30971e-62/hypothetical protein EUTSA_v10009747mg [Eutrema salsugineum]
18029440	1345	9.86333	3.36667	-1.55075	Down	0.885406	EUTSA_v10025435mg	Eutrema salsugineum hypothetical protein (EUTSA_v10025435mg) mRNA, complete cds	K00016|1|0.0|701|eus:EUTSA_v10025435mg|L-lactate dehydrogenase [EC:1.1.1.27]	GO:0016020//membrane;GO:0044424	GO:0004457//lactate dehydrogenase activity	GO:0009725//response to hormone;GO:0006970//response to osmotic stress;GO:0006007//glucose catabolic process	gi|567221240|ref|XP_006414249.1|/0/hypothetical protein EUTSA_v10025435mg [Eutrema salsugineum]
18010254	267	24.9633	12.1433	-1.03965	Down	0.894412	EUTSA_v10023903mg	Eutrema salsugineum hypothetical protein (EUTSA_v10023903mg) mRNA, partial cds	K14411|1|1e-08|58.5|eus:EUTSA_v10025462mg|RNA-binding protein Musashi	-	GO:0003676//nucleic acid binding	-	gi|567130458|ref|XP_006392542.1|/8.05582e-45/hypothetical protein EUTSA_v10023903mg, partial [Eutrema salsugineum]
18020737	780	12.1133	4.23333	-1.51673	Down	0.894942	EUTSA_v10010989mg	Eutrema salsugineum hypothetical protein (EUTSA_v10010989mg) mRNA, partial cds	K00051|1|2e-10|66.6|obr:102709764|malate dehydrogenase (NADP+) [EC:1.1.1.82]	GO:0005618//cell wall	-	GO:0000902//cell morphogenesis;GO:0009827//plant-type cell wall modification	gi|567186212|ref|XP_006403453.1|/2.92589e-145/hypothetical protein EUTSA_v10010989mg, partial [Eutrema salsugineum]
18023663	387	34.2133	92.9933	1.44257	Up	0.926165	EUTSA_v100220951mg	Eutrema salsugineum hypothetical protein (EUTSA_v100220951mg) mRNA, partial cds	-	-	-	-	gi|567196156|ref|XP_006406207.1|/5.0031e-10/hypothetical protein EUTSA_v100220951mg, partial [Eutrema salsugineum]
18021721	1506	171.233	632.49	1.88508	Up	0.940611	EUTSA_v10000240mg	Eutrema salsugineum hypothetical protein (EUTSA_v10000240mg) mRNA, complete cds	K15104|1|7e-153|541|eus:EUTSA_v10000240mg|solute carrier family 25 (mitochondrial oxoglutarate transporter), member 11	GO:0019866//organelle inner membrane;GO:0031224//intrinsic component of membrane	GO:0046943//carboxylic acid transmembrane transporter activity	GO:0046907//intracellular transport;GO:0046942//carboxylic acid transport	gi|567190682|ref|XP_006404708.1|/3.92081e-152/hypothetical protein EUTSA_v10000240mg [Eutrema salsugineum]
18992753	921	0.87	24.2	4.79785	Up	0.980084	EUTSA_v10008639mg	Eutrema salsugineum hypothetical protein (EUTSA_v10008639mg) mRNA, complete cds	K09286|1|1e-20|100|mtr:MTR_2g101340|EREBP-like factor	GO:0043231//intracellular membrane-bounded organelle	-	GO:0006351//transcription, DNA-templated	gi|567149039|ref|XP_006416252.1|/3.46673e-85/hypothetical protein EUTSA_v10008639mg [Eutrema salsugineum]
18021802	533	7.88333	28.7267	1.86551	Up	0.930985	EUTSA_v10000381mg	Eutrema salsugineum hypothetical protein (EUTSA_v10000381mg) mRNA, complete cds	-	GO:0044421	GO:0005102//receptor binding	GO:0048869//cellular developmental process;GO:0009653//anatomical structure morphogenesis	gi|567190836|ref|XP_006404752.1|/2.73207e-47/hypothetical protein EUTSA_v10000381mg [Eutrema salsugineum]
18992096	1109	7.89	21.9467	1.4759	Up	0.912997	EUTSA_v10008455mg	Eutrema salsugineum hypothetical protein (EUTSA_v10008455mg) mRNA, complete cds	K04507|1|2e-138|492|eus:EUTSA_v10008455mg|calcyclin binding protein	GO:0016020//membrane	-	-	gi|567146456|ref|XP_006415517.1|/1.04484e-137/hypothetical protein EUTSA_v10008455mg [Eutrema salsugineum]
18013190	2803	24.7167	51.31	1.05376	Up	0.907318	EUTSA_v100035740mg	Eutrema salsugineum hypothetical protein (EUTSA_v100035740mg) mRNA, partial cds	K10999|1|0.0|1553|eus:EUTSA_v100035740m|cellulose synthase A [EC:2.4.1.12]	GO:0031224//intrinsic component of membrane;GO:0043231//intracellular membrane-bounded organelle;GO:0043234//protein complex	GO:0016759//cellulose synthase activity;GO:0046914//transition metal ion binding	GO:0040007//growth;GO:0045229//external encapsulating structure organization;GO:0009250//glucan biosynthetic process;GO:0030865//cortical cytoskeleton organization;GO:0009832//plant-type cell wall biogenesis	gi|567137016|ref|XP_006394118.1|/0/hypothetical protein EUTSA_v100035740mg, partial [Eutrema salsugineum]
18023456	1537	9.32333	22.2933	1.25769	Up	0.905158	EUTSA_v10020559mg	Eutrema salsugineum hypothetical protein (EUTSA_v10020559mg) mRNA, complete cds	K03509|1|8e-22|105|zma:103640146|DNA polymerase eta [EC:2.7.7.7];K08176|2|8e-08|59.3|mdm:103410018|MFS transporter, PHS family, inorganic phosphate transporter	-	GO:0016740//transferase activity	-	gi|567200524|ref|XP_006407449.1|/0/hypothetical protein EUTSA_v10020559mg [Eutrema salsugineum]
18028395	270	29.9767	13.01	-1.20422	Down	0.908753	EUTSA_v10027066mg	Eutrema salsugineum hypothetical protein (EUTSA_v10027066mg) mRNA, complete cds	K14488|1|3e-46|183|eus:EUTSA_v10027066mg|SAUR family protein	-	-	GO:0009639//response to red or far red light;GO:0009725//response to hormone	gi|567216092|ref|XP_006411675.1|/1.61829e-45/hypothetical protein EUTSA_v10027066mg [Eutrema salsugineum]
18008910	2030	7.43	17.77	1.25801	Up	0.898753	EUTSA_v10018346mg	Eutrema salsugineum hypothetical protein (EUTSA_v10018346mg) mRNA, complete cds	K02552|1|0.0|1025|eus:EUTSA_v10018346mg|menaquinone-specific isochorismate synthase [EC:5.4.4.2]	GO:0043231//intracellular membrane-bounded organelle	GO:0050486//intramolecular transferase activity, transferring hydroxy groups	GO:0009696//salicylic acid metabolic process;GO:0042371//vitamin K biosynthetic process;GO:0009814//defense response, incompatible interaction	gi|567121428|ref|XP_006390397.1|/0/hypothetical protein EUTSA_v10018346mg [Eutrema salsugineum]
18009175	1272	4.49333	18.4133	2.03489	Up	0.928265	EUTSA_v10018875mg	Eutrema salsugineum hypothetical protein (EUTSA_v10018875mg) mRNA, complete cds	-	-	-	-	gi|567124326|ref|XP_006391149.1|/2.4883e-141/hypothetical protein EUTSA_v10018875mg [Eutrema salsugineum]
18014124	462	1.57	11.99	2.933	Up	0.935252	EUTSA_v10002949mg	Eutrema salsugineum hypothetical protein (EUTSA_v10002949mg) mRNA, complete cds	K13993|1|2e-78|290|eus:EUTSA_v10002949mg|HSP20 family protein	-	-	GO:0050896//response to stimulus	gi|567159184|ref|XP_006418941.1|/9.65432e-78/hypothetical protein EUTSA_v10002949mg [Eutrema salsugineum]
18015011	1640	3.72667	7.46667	1.00258	Up	0.815076	EUTSA_v10028601mg	Eutrema salsugineum hypothetical protein (EUTSA_v10028601mg) mRNA, complete cds	K13508|1|0.0|895|eus:EUTSA_v10028601mg|glycerol-3-phosphate acyltransferase [EC:2.3.1.15]	GO:0043231//intracellular membrane-bounded organelle	GO:0016411//acylglycerol O-acyltransferase activity	GO:0006633//fatty acid biosynthetic process	gi|567160667|ref|XP_006396240.1|/0/hypothetical protein EUTSA_v10028601mg [Eutrema salsugineum]
18027148	998	12.78	6.00333	-1.09005	Down	0.873023	EUTSA_v10017149mg	Eutrema salsugineum hypothetical protein (EUTSA_v10017149mg) mRNA, complete cds	K14516|1|1e-81|303|eus:EUTSA_v10017149mg|ethylene-responsive transcription factor 1	GO:0009536//plastid	GO:0001071//nucleic acid binding transcription factor activity	GO:0000160//phosphorelay signal transduction system;GO:0009725//response to hormone;GO:0009743//response to carbohydrate;GO:0009611//response to wounding;GO:0006351//transcription, DNA-templated	gi|567211079|ref|XP_006410255.1|/7.72136e-81/hypothetical protein EUTSA_v10017149mg [Eutrema salsugineum]
18008336	774	6.31	22.0867	1.80746	Up	0.925904	EUTSA_v10019556mg	Eutrema salsugineum hypothetical protein (EUTSA_v10019556mg) mRNA, partial cds	K13448|1|5e-123|440|eus:EUTSA_v10019556mg|calcium-binding protein CML	GO:0016020//membrane	GO:0046872//metal ion binding	GO:0009642//response to light intensity;GO:0006952//defense response;GO:0009725//response to hormone;GO:0000302//response to reactive oxygen species;GO:0019932//second-messenger-mediated signaling;GO:0046209//nitric oxide metabolic process;GO:0009908//flower development;GO:0048571//long-day photoperiodism;GO:0043200//response to amino acid;GO:0009605//response to external stimulus	gi|567125234|ref|XP_006391395.1|/2.65469e-122/hypothetical protein EUTSA_v10019556mg, partial [Eutrema salsugineum]
18993773	2220	5.07333	15.63	1.62331	Up	0.912414	EUTSA_v10007041mg	Eutrema salsugineum hypothetical protein (EUTSA_v10007041mg) mRNA, complete cds	K04730|1|5e-83|309|ppp:PHYPADRAFT_152881|interleukin-1 receptor-associated kinase 1 [EC:2.7.11.1];K04733|2|2e-67|257|smo:SELMODRAFT_180094|interleukin-1 receptor-associated kinase 4 [EC:2.7.11.1]	GO:0044464	GO:0004672//protein kinase activity;GO:0032559//adenyl ribonucleotide binding	GO:0006464//cellular protein modification process	gi|567153111|ref|XP_006417395.1|/0/hypothetical protein EUTSA_v10007041mg [Eutrema salsugineum]
18018866	2416	13.29	26.9867	1.02191	Up	0.894307	EUTSA_v10012764mg	Eutrema salsugineum hypothetical protein (EUTSA_v10012764mg) mRNA, complete cds	K01180|1|0.0|1250|eus:EUTSA_v10012764mg|endo-1,3(4)-beta-glucanase [EC:3.2.1.6]	-	GO:0004553//hydrolase activity, hydrolyzing O-glycosyl compounds	GO:0009056//catabolic process	gi|567174369|ref|XP_006400113.1|/0/hypothetical protein EUTSA_v10012764mg [Eutrema salsugineum]
18022449	2105	2.25333	6.93	1.62079	Up	0.864444	EUTSA_v10027683mg	Eutrema salsugineum hypothetical protein (EUTSA_v10027683mg) mRNA, complete cds	K04733|1|5e-108|392|atr:18430845|interleukin-1 receptor-associated kinase 4 [EC:2.7.11.1]	GO:0044464	GO:0004672//protein kinase activity;GO:0032559//adenyl ribonucleotide binding	GO:0006464//cellular protein modification process	gi|567193564|ref|XP_006405500.1|/0/hypothetical protein EUTSA_v10027683mg [Eutrema salsugineum]
18026045	1833	27.2867	9.87	-1.46707	Down	0.91707	EUTSA_v10022720mg	Eutrema salsugineum hypothetical protein (EUTSA_v10022720mg) mRNA, complete cds	K09833|1|0.0|647|eus:EUTSA_v10022720mg|homogentisate phytyltransferase / homogentisate geranylgeranyltransferase [EC:2.5.1.115 2.5.1.116]	GO:0031224//intrinsic component of membrane;GO:0009536//plastid;GO:0031224//intrinsic component of membrane;GO:0009536//plastid	GO:0010354;GO:0010354	GO:0006952//defense response;GO:0006633//fatty acid biosynthetic process;GO:0042360//vitamin E metabolic process;GO:0009628//response to abiotic stimulus;GO:0045229//external encapsulating structure organization;GO:0008643//carbohydrate transport;GO:0006952//defense response;GO:0006633//fatty acid biosynthetic process;GO:0042360//vitamin E metabolic process;GO:0009628//response to abiotic stimulu…	gi|567206703|ref|XP_006409095.1|/0/hypothetical protein EUTSA_v10022720mg [Eutrema salsugineum]
18008561	450	291.283	721.417	1.30841	Up	0.925096	EUTSA_v100188121mg	Eutrema salsugineum hypothetical protein (EUTSA_v100188121mg) mRNA, partial cds	-	-	-	-	gi|674944936|emb|CDX88321.1|/1.5069e-11/BnaC06g37650D [Brassica napus]
18027909	2219.16	26.04	137.787	2.40363	Up	0.949489	EUTSA_v10016372mg	Eutrema salsugineum hypothetical protein (EUTSA_v10016372mg) mRNA, complete cds	K15172|1|5e-28|127|vcn:VOLCADRAFT_106802|transcription elongation factor SPT5	-	GO:0046914//transition metal ion binding;GO:0001071//nucleic acid binding transcription factor activity;GO:0046914//transition metal ion binding;GO:0001071//nucleic acid binding transcription factor activity	GO:0006351//transcription, DNA-templated;GO:0006952//defense response;GO:0009743//response to carbohydrate;GO:0006351//transcription, DNA-templated;GO:0006952//defense response;GO:0009743//response to carbohydrate	gi|567214926|ref|XP_006411266.1|/0/hypothetical protein EUTSA_v10016372mg [Eutrema salsugineum]
18024575	1901	4.43667	1.41	-1.65378	Down	0.813006	EUTSA_v10020535mg	Eutrema salsugineum hypothetical protein (EUTSA_v10020535mg) mRNA, complete cds	K05350|1|0.0|1016|eus:EUTSA_v10020535mg|beta-glucosidase [EC:3.2.1.21]	GO:0005840//ribosome;GO:0005618//cell wall	GO:0043167//ion binding;GO:0015923//mannosidase activity;GO:0008422//beta-glucosidase activity	GO:0044238//primary metabolic process	gi|567197754|ref|XP_006406654.1|/0/hypothetical protein EUTSA_v10020536mg [Eutrema salsugineum]
18017593	565	5.37333	10.9	1.02044	Up	0.853526	EUTSA_v10014897mg	Eutrema salsugineum hypothetical protein (EUTSA_v10014897mg) mRNA, complete cds	K07407|1|3e-06|52.0|mus:103996513|alpha-galactosidase [EC:3.2.1.22]	-	-	GO:0006950//response to stress;GO:0032502//developmental process	gi|166359608|gb|ABY86896.1|/1.32246e-45/LEA-like protein [Eutrema halophilum]
18028999	1407	16.0367	41.9833	1.38844	Up	0.920411	EUTSA_v10026765mg	Eutrema salsugineum hypothetical protein (EUTSA_v10026765mg) mRNA, complete cds	-	-	-	-	gi|567216304|ref|XP_006411781.1|/2.77663e-120/hypothetical protein EUTSA_v10026765mg [Eutrema salsugineum]
18017632	3196	13.7767	6.17	-1.15888	Down	0.882275	EUTSA_v10012566mg	Eutrema salsugineum hypothetical protein (EUTSA_v10012566mg) mRNA, complete cds	K13428|1|0.0|1127|ath:AT5G20480|LRR receptor-like serine/threonine-protein kinase EFR [EC:2.7.11.1]	GO:0031224//intrinsic component of membrane	GO:0004672//protein kinase activity;GO:0032559//adenyl ribonucleotide binding	GO:0006464//cellular protein modification process;GO:0007167//enzyme linked receptor protein signaling pathway	gi|567181196|ref|XP_006402101.1|/0/hypothetical protein EUTSA_v10012566mg [Eutrema salsugineum]
18008585	1334	2.29333	9.01333	1.97461	Up	0.897356	EUTSA_v10018597mg	Eutrema salsugineum hypothetical protein (EUTSA_v10018597mg) mRNA, complete cds	K08332|1|6e-23|109|smo:SELMODRAFT_61948|vacuolar protein 8;K01876|3|5e-19|96.3|egr:104440434|aspartyl-tRNA synthetase [EC:6.1.1.12];K10260|4|4e-17|90.1|cre:CHLREDRAFT_205525|F-box and WD-40 domain protein 7	GO:0043234//protein complex	GO:0019787//ubiquitin-like protein transferase activity	GO:0009743//response to carbohydrate;GO:0032446//protein modification by small protein conjugation	gi|567125062|ref|XP_006391350.1|/0/hypothetical protein EUTSA_v10018597mg [Eutrema salsugineum]
18018874	153	129.523	356.333	1.46002	Up	0.928661	EUTSA_v10015839mg	Eutrema salsugineum hypothetical protein (EUTSA_v10015839mg) mRNA, complete cds	K01611|1|2e-16|84.3|cam:101499004|S-adenosylmethionine decarboxylase [EC:4.1.1.50]	-	-	-	gi|567174395|ref|XP_006400121.1|/2.20357e-21/hypothetical protein EUTSA_v10015839mg [Eutrema salsugineum]
18025023	955.49	3.94	13.19	1.74318	Up	0.910382	EUTSA_v10021374mg	Eutrema salsugineum hypothetical protein (EUTSA_v10021374mg) mRNA, complete cds	K06130|1|8e-140|496|eus:EUTSA_v10021374mg|lysophospholipase II [EC:3.1.1.5]	-	GO:0003824//catalytic activity;GO:0003824//catalytic activity	-	gi|567198742|ref|XP_006406938.1|/7.96847e-139/hypothetical protein EUTSA_v10021374mg [Eutrema salsugineum]
18016490	6052.3	135.62	67.2033	-1.01297	Down	0.908648	EUTSA_v10012414mg	Eutrema salsugineum hypothetical protein (EUTSA_v10012414mg) mRNA, complete cds	K00264|1|0.0|3528|eus:EUTSA_v10012414mg|glutamate synthase (NADPH/NADH) [EC:1.4.1.13 1.4.1.14]	GO:0009532//plastid stroma;GO:0009532//plastid stroma	GO:0045181//glutamate synthase activity, NAD(P)H as acceptor;GO:0046914//transition metal ion binding;GO:0051540;GO:0000166//nucleotide binding;GO:0050662//coenzyme binding;GO:0045181//glutamate synthase activity, NAD(P)H as acceptor;GO:0046914//transition metal ion binding;GO:0051540;GO:0000166//nucleotide binding;GO:0050662//coenzyme binding	GO:0010038//response to metal ion;GO:0040007//growth;GO:0006536//glutamate metabolic process;GO:0010038//response to metal ion;GO:0040007//growth;GO:0006536//glutamate metabolic process	gi|567179787|ref|XP_006401703.1|/0/hypothetical protein EUTSA_v10012414mg [Eutrema salsugineum]
18023230	955	313.033	155.503	-1.00937	Down	0.91003	EUTSA_v10021397mg	Eutrema salsugineum hypothetical protein (EUTSA_v10021397mg) mRNA, complete cds	-	-	-	-	gi|567198848|ref|XP_006406967.1|/1.74152e-135/hypothetical protein EUTSA_v10021397mg [Eutrema salsugineum]
18994140	2014	39.8533	13.5533	-1.55605	Down	0.925448	EUTSA_v10007265mg	Eutrema salsugineum hypothetical protein (EUTSA_v10007265mg) mRNA, complete cds	K15356|1|1e-06|55.8|mdm:103447660|GDP-mannose transporter	-	-	-	gi|567154579|ref|XP_006417819.1|/0/hypothetical protein EUTSA_v10007265mg [Eutrema salsugineum]
18030422	2250	8.32	24.5933	1.56361	Up	0.91914	EUTSA_v10024638mg	Eutrema salsugineum hypothetical protein (EUTSA_v10024638mg) mRNA, complete cds	K01099|1|2e-69|264|smo:SELMODRAFT_91806|phosphatidylinositol-bisphosphatase [EC:3.1.3.36]	-	GO:0046030//inositol trisphosphate phosphatase activity	GO:0046838//phosphorylated carbohydrate dephosphorylation;GO:0009725//response to hormone;GO:0043647//inositol phosphate metabolic process;GO:0032501//multicellular organismal process	gi|567221068|ref|XP_006414163.1|/0/hypothetical protein EUTSA_v10024638mg [Eutrema salsugineum]
18029432	1251	20.8267	5.43667	-1.93764	Down	0.926853	EUTSA_v10025322mg	Eutrema salsugineum hypothetical protein (EUTSA_v10025322mg) mRNA, complete cds	K12129|1|6e-06|52.8|sita:101758458|pseudo-response regulator 7;K12130|2|6e-06|52.8|vvi:100253885|pseudo-response regulator 5	-	-	GO:0006351//transcription, DNA-templated;GO:0006605//protein targeting	gi|567219230|ref|XP_006413244.1|/0/hypothetical protein EUTSA_v10025322mg [Eutrema salsugineum]
18992089	1164	38.4833	18.1167	-1.08692	Down	0.907146	EUTSA_v10008271mg	Eutrema salsugineum hypothetical protein (EUTSA_v10008271mg) mRNA, complete cds	-	GO:0044464	-	-	gi|567146428|ref|XP_006415509.1|/2.65106e-171/hypothetical protein EUTSA_v10008271mg [Eutrema salsugineum]
18029017	1836	299.14	109.767	-1.44638	Down	0.928198	EUTSA_v10024923mg	Eutrema salsugineum hypothetical protein (EUTSA_v10024923mg) mRNA, complete cds	K01626|1|0.0|1019|eus:EUTSA_v10024923mg|3-deoxy-7-phosphoheptulonate synthase [EC:2.5.1.54]	GO:0009536//plastid	GO:0005488//binding;GO:0016765//transferase activity, transferring alkyl or aryl (other than methyl) groups	GO:0008652//cellular amino acid biosynthetic process;GO:0006950//response to stress;GO:0043650;GO:0051707//response to other organism	gi|567216344|ref|XP_006411801.1|/0/hypothetical protein EUTSA_v10024923mg [Eutrema salsugineum]
18024637	1169	10.6467	28.3433	1.41261	Up	0.916114	EUTSA_v10021478mg	Eutrema salsugineum hypothetical protein (EUTSA_v10021478mg) mRNA, complete cds	K13456|1|2e-06|53.9|vvi:100258114|RPM1-interacting protein 4	-	-	-	gi|567202012|ref|XP_006407859.1|/1.27319e-80/hypothetical protein EUTSA_v10021478mg [Eutrema salsugineum]
18027983	1479	1.56333	4.75667	1.60533	Up	0.819246	EUTSA_v10016638mg	Eutrema salsugineum hypothetical protein (EUTSA_v10016638mg) mRNA, complete cds	K13691|1|8e-120|431|pper:PRUPE_ppa016883mg|pathogen-inducible salicylic acid glucosyltransferase [EC:2.4.1.-]	-	GO:0035251//UDP-glucosyltransferase activity	GO:0034614//cellular response to reactive oxygen species;GO:0009414//response to water deprivation;GO:0009850//auxin metabolic process;GO:0042538//hyperosmotic salinity response;GO:0009737//response to abscisic acid;GO:0009653//anatomical structure morphogenesis	gi|567211263|ref|XP_006410305.1|/0/hypothetical protein EUTSA_v10016638mg [Eutrema salsugineum]
18012341	481	13.4467	30.45	1.17919	Up	0.908207	EUTSA_v10005182mg	Eutrema salsugineum hypothetical protein (EUTSA_v10005182mg) mRNA, complete cds	-	-	-	GO:0006950//response to stress	gi|567136941|ref|XP_006394099.1|/1.05214e-16/hypothetical protein EUTSA_v10005182mg [Eutrema salsugineum]
18016949	1576	88.7233	179.11	1.01346	Up	0.909231	EUTSA_v10013792mg	Eutrema salsugineum hypothetical protein (EUTSA_v10013792mg) mRNA, complete cds	K10752|1|2e-09|65.1|mdm:103421028|histone-binding protein RBBP4;K07213|2|9e-07|55.8|fve:101298579|copper chaperone	-	GO:0043169//cation binding;GO:0043169//cation binding	-	gi|567169858|ref|XP_006398787.1|/4.45052e-79/hypothetical protein EUTSA_v10013792mg [Eutrema salsugineum]
18021227	2742	21.3333	8.15333	-1.38765	Down	0.909739	EUTSA_v10010174mg	Eutrema salsugineum hypothetical protein (EUTSA_v10010174mg) mRNA, complete cds	K04730|1|0.0|678|egu:105042690|interleukin-1 receptor-associated kinase 1 [EC:2.7.11.1]	GO:0016020//membrane	GO:0030246//carbohydrate binding;GO:0004672//protein kinase activity;GO:0032559//adenyl ribonucleotide binding	GO:0006464//cellular protein modification process;GO:0010033//response to organic substance;GO:0007167//enzyme linked receptor protein signaling pathway;GO:0048229//gametophyte development	gi|567186893|ref|XP_006403652.1|/0/hypothetical protein EUTSA_v10010174mg [Eutrema salsugineum]
18014637	588	8.68667	29.7233	1.77472	Up	0.930051	EUTSA_v10029063mg	Eutrema salsugineum hypothetical protein (EUTSA_v10029063mg) mRNA, complete cds	-	-	-	-	gi|567164016|ref|XP_006397216.1|/3.95408e-06/hypothetical protein EUTSA_v10029063mg [Eutrema salsugineum]
18021874	1570.98	5.58	38.93	2.80255	Up	0.95064	EUTSA_v10000223mg	Eutrema salsugineum hypothetical protein (EUTSA_v10000223mg) mRNA, complete cds	K09517|1|5e-18|93.2|mis:MICPUN_95622|DnaJ homolog subfamily B member 11;K03686|2|8e-18|92.4|vcn:VOLCADRAFT_121529|molecular chaperone DnaJ;K09515|3|2e-17|90.9|gsl:Gasu_23410|DnaJ homolog subfamily B member 9;K09529|4|5e-17|89.7|pda:103723827|DnaJ homolog subfamily C member 9	-	GO:0005515//protein binding;GO:0005515//protein binding	GO:0044267//cellular protein metabolic process;GO:0050896//response to stimulus;GO:0044267//cellular protein metabolic process;GO:0050896//response to stimulus	gi|567190276|ref|XP_006404600.1|/0/hypothetical protein EUTSA_v10000223mg [Eutrema salsugineum]
18021883	798	15.5667	7.64333	-1.02619	Down	0.876528	EUTSA_v10000417mg	Eutrema salsugineum hypothetical protein (EUTSA_v10000417mg) mRNA, complete cds	K12811|1|4e-09|62.4|pxb:103961771|ATP-dependent RNA helicase DDX46/PRP5 [EC:3.6.4.13]	-	-	-	gi|567190312|ref|XP_006404611.1|/4.58151e-133/hypothetical protein EUTSA_v10000417mg [Eutrema salsugineum]
18994499	590	11.4733	5.20667	-1.13985	Down	0.87043	EUTSA_v10008981mg	Eutrema salsugineum hypothetical protein (EUTSA_v10008981mg) mRNA, complete cds	K00670|1|3e-07|55.5|gsl:Gasu_10350|peptide alpha-N-acetyltransferase [EC:2.3.1.88]	-	GO:0016407//acetyltransferase activity	-	gi|567155928|ref|XP_006418216.1|/3.27818e-77/hypothetical protein EUTSA_v10008981mg [Eutrema salsugineum]
18029518	819	2.85	111.03	5.28384	Up	0.991869	EUTSA_v10027524mg	Eutrema salsugineum hypothetical protein (EUTSA_v10027524mg) mRNA, complete cds	K09286|1|7e-12|71.6|ath:AT1G43160|EREBP-like factor	-	-	GO:0006351//transcription, DNA-templated;GO:0006952//defense response;GO:0009743//response to carbohydrate	gi|567217204|ref|XP_006412231.1|/1.35977e-119/hypothetical protein EUTSA_v10027524mg [Eutrema salsugineum]
18029269	1064	18.3033	8.68333	-1.07579	Down	0.888896	EUTSA_v10026279mg	Eutrema salsugineum hypothetical protein (EUTSA_v10026279mg) mRNA, complete cds	-	GO:0031090//organelle membrane;GO:0043231//intracellular membrane-bounded organelle	-	-	gi|567217410|ref|XP_006412334.1|/2.72528e-87/hypothetical protein EUTSA_v10026279mg [Eutrema salsugineum]
18023278	1490	1.61333	11	2.76939	Up	0.927622	EUTSA_v10021051mg	Eutrema salsugineum hypothetical protein (EUTSA_v10021051mg) mRNA, complete cds	K00547|1|0.0|677|eus:EUTSA_v10021051mg|homocysteine S-methyltransferase [EC:2.1.1.10]	GO:0016020//membrane	GO:0008172//S-methyltransferase activity	GO:0006730//one-carbon metabolic process	gi|567195904|ref|XP_006406133.1|/0/hypothetical protein EUTSA_v10021051mg [Eutrema salsugineum]
18022017	338	4.39	1.31667	-1.73733	Down	0.816362	EUTSA_v10000400mg	Eutrema salsugineum hypothetical protein (EUTSA_v10000400mg) mRNA, complete cds	K11438|1|3e-20|97.1|aly:ARALYDRAFT_658506|protein arginine N-methyltransferase 7 [EC:2.1.1.-]	-	-	-	gi|567192013|ref|XP_006405085.1|/2.59454e-43/hypothetical protein EUTSA_v10000400mg [Eutrema salsugineum]
18010845	1034	9.84333	4.25	-1.21168	Down	0.864937	EUTSA_v10011696mg	Eutrema salsugineum hypothetical protein (EUTSA_v10011696mg) mRNA, complete cds	K01859|1|3e-11|70.1|atr:18440411|chalcone isomerase [EC:5.5.1.6]	GO:0009532//plastid stroma	GO:0016872//intramolecular lyase activity	GO:0009699//phenylpropanoid biosynthetic process;GO:0006575//cellular modified amino acid metabolic process	gi|567131729|ref|XP_006392782.1|/4.81892e-150/hypothetical protein EUTSA_v10011696mg [Eutrema salsugineum]
18012090	1211	8.17	3.68	-1.15063	Down	0.843818	EUTSA_v10004779mg	Eutrema salsugineum hypothetical protein (EUTSA_v10004779mg) mRNA, complete cds	-	-	-	-	gi|567141586|ref|XP_006395393.1|/4.30883e-87/hypothetical protein EUTSA_v10004779mg [Eutrema salsugineum]
18014480	2378	2.50667	6.25	1.31809	Up	0.83	EUTSA_v10028560mg	Eutrema salsugineum hypothetical protein (EUTSA_v10028560mg) mRNA, complete cds	K01177|1|0.0|1138|eus:EUTSA_v10028560mg|beta-amylase [EC:3.2.1.2]	GO:0009536//plastid;GO:0016020//membrane	GO:0016160//amylase activity;GO:0004672//protein kinase activity;GO:0005102//receptor binding;GO:0043167//ion binding;GO:0032559//adenyl ribonucleotide binding	GO:0009933//meristem structural organization;GO:0007167//enzyme linked receptor protein signaling pathway;GO:0010073//meristem maintenance;GO:0005976//polysaccharide metabolic process;GO:0003006//developmental process involved in reproduction;GO:0006464//cellular protein modification process	gi|567160692|ref|XP_006396247.1|/0/hypothetical protein EUTSA_v10028560mg [Eutrema salsugineum]
18018275	1566	5.49333	10.9867	1	Up	0.852054	EUTSA_v10013261mg	Eutrema salsugineum hypothetical protein (EUTSA_v10013261mg) mRNA, complete cds	-	-	-	-	gi|567176550|ref|XP_006400760.1|/0/hypothetical protein EUTSA_v10013261mg [Eutrema salsugineum]
18992669	456	0.266667	7.95667	4.89905	Up	0.952261	EUTSA_v10009842mg	Eutrema salsugineum hypothetical protein (EUTSA_v10009842mg) mRNA, complete cds	K09286|1|4e-18|90.5|eus:EUTSA_v10004985mg|EREBP-like factor	GO:0043231//intracellular membrane-bounded organelle	GO:0003676//nucleic acid binding;GO:0001071//nucleic acid binding transcription factor activity	GO:0006351//transcription, DNA-templated	gi|567148684|ref|XP_006416153.1|/7.95646e-85/hypothetical protein EUTSA_v10009842mg [Eutrema salsugineum]
18019021	1488	24.8767	54.5833	1.13367	Up	0.912713	EUTSA_v10013985mg	Eutrema salsugineum hypothetical protein (EUTSA_v10013985mg) mRNA, complete cds	K15280|1|1e-22|108|sot:102605974|solute carrier family 35, member C2	GO:0031224//intrinsic component of membrane	-	-	gi|567172742|ref|XP_006399622.1|/1.16036e-164/hypothetical protein EUTSA_v10013985mg [Eutrema salsugineum]
18991744	375	3.51	10.9967	1.64752	Up	0.89909	EUTSA_v10009221mg	Eutrema salsugineum hypothetical protein (EUTSA_v10009221mg) mRNA, complete cds	-	GO:0044464	-	GO:0045333//cellular respiration	gi|567145016|ref|XP_006415128.1|/2.05424e-16/hypothetical protein EUTSA_v10009221mg [Eutrema salsugineum]
18008542	1413	24.6633	5.86667	-2.07175	Down	0.934729	EUTSA_v10018946mg	Eutrema salsugineum hypothetical protein (EUTSA_v10018946mg) mRNA, complete cds	K12135|1|6e-15|82.8|ath:AT5G15840|zinc finger protein CONSTANS;K17925|5|3e-11|70.5|ota:Ot08g02520|sorting nexin-13	GO:0016604//nuclear body	GO:0046914//transition metal ion binding;GO:0001071//nucleic acid binding transcription factor activity	GO:0009813//flavonoid biosynthetic process;GO:0009640//photomorphogenesis;GO:0009657//plastid organization;GO:0006779//porphyrin-containing compound biosynthetic process;GO:0006351//transcription, DNA-templated	gi|567119840|ref|XP_006389971.1|/5.03174e-162/hypothetical protein EUTSA_v10018946mg [Eutrema salsugineum]
18022380	1998	5	11.99	1.26183	Up	0.88152	EUTSA_v10000151mg	Eutrema salsugineum hypothetical protein (EUTSA_v10000151mg) mRNA, complete cds	K11996|1|5e-06|53.9|mdm:103428465|adenylyltransferase and sulfurtransferase	GO:0031224//intrinsic component of membrane	-	-	gi|567192581|ref|XP_006405251.1|/0/hypothetical protein EUTSA_v10000151mg [Eutrema salsugineum]
18019216	1817	2.76667	10.9433	1.98383	Up	0.907886	EUTSA_v10013317mg	Eutrema salsugineum hypothetical protein (EUTSA_v10013317mg) mRNA, complete cds	K01580|1|0.0|960|eus:EUTSA_v10013317mg|glutamate decarboxylase [EC:4.1.1.15]	-	GO:0005515//protein binding;GO:0016831//carboxy-lyase activity;GO:0048037//cofactor binding;GO:0005515//protein binding;GO:0016831//carboxy-lyase activity;GO:0048037//cofactor binding	GO:0009064//glutamine family amino acid metabolic process;GO:0010038//response to metal ion;GO:0009064//glutamine family amino acid metabolic process;GO:0010038//response to metal ion	gi|567174888|ref|XP_006400267.1|/0/hypothetical protein EUTSA_v10013317mg [Eutrema salsugineum]
18992575	3147	4.59	12.7067	1.46902	Up	0.894815	EUTSA_v10006773mg	Eutrema salsugineum hypothetical protein (EUTSA_v10006773mg) mRNA, complete cds	K16055|1|0.0|1711|eus:EUTSA_v10006773mg|trehalose 6-phosphate synthase/phosphatase [EC:2.4.1.15 3.1.3.12]	-	GO:0019203//carbohydrate phosphatase activity;GO:0035251//UDP-glucosyltransferase activity	GO:0005991//trehalose metabolic process	gi|567148327|ref|XP_006416048.1|/0/hypothetical protein EUTSA_v10006773mg [Eutrema salsugineum]
18019014	1050	11.43	3.62667	-1.65611	Down	0.901586	EUTSA_v10014617mg	Eutrema salsugineum hypothetical protein (EUTSA_v10014617mg) mRNA, complete cds	K08515|1|2e-122|439|eus:EUTSA_v10014617mg|vesicle-associated membrane protein 7	GO:0031224//intrinsic component of membrane;GO:0031090//organelle membrane;GO:0043231//intracellular membrane-bounded organelle	-	GO:0006970//response to osmotic stress;GO:0006810//transport	gi|567172719|ref|XP_006399615.1|/1.27171e-121/hypothetical protein EUTSA_v10014617mg [Eutrema salsugineum]
18992151	792	5.71667	2.1	-1.44478	Down	0.828924	EUTSA_v10009906mg	Eutrema salsugineum hypothetical protein (EUTSA_v10009906mg) mRNA, complete cds	K14488|1|8e-17|87.8|gmx:100786095|SAUR family protein	-	-	-	gi|567146652|ref|XP_006415574.1|/1.0082e-124/hypothetical protein EUTSA_v10009906mg [Eutrema salsugineum]
18020288	2334	2.89	7.18	1.31291	Up	0.844707	EUTSA_v10005797mg	Eutrema salsugineum hypothetical protein (EUTSA_v10005797mg) mRNA, complete cds	K04730|1|4e-125|449|pxb:103934695|interleukin-1 receptor-associated kinase 1 [EC:2.7.11.1];K04733|3|3e-83|310|jcu:105646253|interleukin-1 receptor-associated kinase 4 [EC:2.7.11.1]	-	GO:0042802//identical protein binding;GO:0004672//protein kinase activity;GO:0032559//adenyl ribonucleotide binding	GO:0006464//cellular protein modification process	gi|567184650|ref|XP_006403043.1|/0/hypothetical protein EUTSA_v10005797mg [Eutrema salsugineum]
18010294	1461	3.94	14.7933	1.90868	Up	0.917668	EUTSA_v10023434mg	Eutrema salsugineum hypothetical protein (EUTSA_v10023434mg) mRNA, complete cds	-	GO:0030312//external encapsulating structure	GO:0003824//catalytic activity	-	gi|567126546|ref|XP_006391593.1|/0/hypothetical protein EUTSA_v10023434mg [Eutrema salsugineum]
18013033	877	20.39	42.1633	1.04813	Up	0.905233	EUTSA_v10005144mg	Eutrema salsugineum hypothetical protein (EUTSA_v10005144mg) mRNA, complete cds	-	-	-	-	gi|567141944|ref|XP_006395497.1|/4.47546e-63/hypothetical protein EUTSA_v10005144mg [Eutrema salsugineum]
18021907	1433	10.3933	21.3267	1.037	Up	0.890159	EUTSA_v10000226mg	Eutrema salsugineum hypothetical protein (EUTSA_v10000226mg) mRNA, complete cds	-	-	-	-	gi|567191232|ref|XP_006404862.1|/0/hypothetical protein EUTSA_v10000226mg [Eutrema salsugineum]
18026513	647	31.8067	12.36	-1.36365	Down	0.916241	EUTSA_v10017402mg	Eutrema salsugineum hypothetical protein (EUTSA_v10017402mg) mRNA, complete cds	K03426|1|5e-29|127|obr:102714020|NAD+ diphosphatase [EC:3.6.1.22];K15407|2|9e-15|80.5|csl:COCSUDRAFT_65423|queuine tRNA-ribosyltransferase subunit QTRTD1 [EC:2.4.2.29]	-	-	-	gi|567209070|ref|XP_006409720.1|/5.22699e-85/hypothetical protein EUTSA_v10017402mg [Eutrema salsugineum]
18011680	845	8.39333	17.8833	1.0913	Up	0.889031	EUTSA_v10005027mg	Eutrema salsugineum hypothetical protein (EUTSA_v10005027mg) mRNA, complete cds	-	-	-	-	gi|567140468|ref|XP_006395076.1|/1.25471e-06/hypothetical protein EUTSA_v10005027mg [Eutrema salsugineum]
18030300	307	19.7367	87.0467	2.14091	Up	0.943959	EUTSA_v100275741mg	Eutrema salsugineum hypothetical protein (EUTSA_v100275741mg) mRNA, partial cds	-	-	-	-	-
18009793	546	2.91667	9.86667	1.75824	Up	0.896945	EUTSA_v10023722mg	Eutrema salsugineum hypothetical protein (EUTSA_v10023722mg) mRNA, complete cds	K16281|1|2e-60|231|aly:ARALYDRAFT_474972|RING-H2 zinc finger protein RHA1	GO:0044464	GO:0046914//transition metal ion binding	GO:0009725//response to hormone	gi|567127052|ref|XP_006391706.1|/1.1731e-80/hypothetical protein EUTSA_v10023722mg [Eutrema salsugineum]
18008894	548	26.51	53.0867	1.00181	Up	0.903379	EUTSA_v10019385mg	Eutrema salsugineum hypothetical protein (EUTSA_v10019385mg) mRNA, complete cds	-	-	-	-	gi|567125803|ref|XP_006391549.1|/1.96074e-35/hypothetical protein EUTSA_v10019385mg [Eutrema salsugineum]
18017993	423	31.7533	10.1433	-1.64638	Down	0.928519	EUTSA_v10015463mg	Eutrema salsugineum hypothetical protein (EUTSA_v10015463mg) mRNA, partial cds	K09273|1|6e-09|59.7|vvi:100243346|upstream-binding transcription factor	-	-	-	gi|567169109|ref|XP_006398564.1|/9.20839e-65/hypothetical protein EUTSA_v10015463mg, partial [Eutrema salsugineum]
18012976	402	34.9733	17.35	-1.01132	Down	0.898836	EUTSA_v10005570mg	Eutrema salsugineum hypothetical protein (EUTSA_v10005570mg) mRNA, partial cds	K13203|1|1e-25|114|cic:CICLE_v10020317mg|zinc finger RNA-binding protein	GO:0044464	GO:0046914//transition metal ion binding	-	gi|567141205|ref|XP_006395285.1|/1.18916e-72/hypothetical protein EUTSA_v10005570mg, partial [Eutrema salsugineum]
18019866	2873	1.09667	12.48	3.50842	Up	0.948884	EUTSA_v10005800mg	Eutrema salsugineum hypothetical protein (EUTSA_v10005800mg) mRNA, complete cds	K06617|1|0.0|1574|eus:EUTSA_v10005800mg|raffinose synthase [EC:2.4.1.82]	-	-	GO:0009628//response to abiotic stimulus	gi|567184065|ref|XP_006402869.1|/0/hypothetical protein EUTSA_v10005800mg [Eutrema salsugineum]
18013028	800	18.7833	91.7067	2.28757	Up	0.945095	EUTSA_v10005051mg	Eutrema salsugineum hypothetical protein (EUTSA_v10005051mg) mRNA, complete cds	-	-	-	-	gi|567136769|ref|XP_006394049.1|/6.55817e-47/hypothetical protein EUTSA_v10005051mg [Eutrema salsugineum]
18992080	1842	4.58	10.74	1.22957	Up	0.872702	EUTSA_v10007189mg	Eutrema salsugineum hypothetical protein (EUTSA_v10007189mg) mRNA, complete cds	K08150|1|0.0|1040|eus:EUTSA_v10007189mg|MFS transporter, SP family, solute carrier family 2 (myo-inositol transporter), member 13	GO:0031224//intrinsic component of membrane;GO:0042995//cell projection	GO:0005365//myo-inositol transmembrane transporter activity	GO:0015791//polyol transport	gi|567146393|ref|XP_006415500.1|/0/hypothetical protein EUTSA_v10007189mg [Eutrema salsugineum]
18992285	3420.38	25.2733	81.9733	1.69754	Up	0.936007	EUTSA_v10006664mg	Eutrema salsugineum hypothetical protein (EUTSA_v10006664mg) mRNA, complete cds	K01537|1|0.0|1956|eus:EUTSA_v10006664mg|Ca2+-transporting ATPase [EC:3.6.3.8]	GO:0009532//plastid stroma;GO:0031224//intrinsic component of membrane;GO:0009528//plastid inner membrane;GO:0009532//plastid stroma;GO:0031224//intrinsic component of membrane;GO:0009528//plastid inner membrane	GO:0046914//transition metal ion binding;GO:0005515//protein binding;GO:0019829//cation-transporting ATPase activity;GO:0046873//metal ion transmembrane transporter activity;GO:0005261//cation channel activity;GO:0032559//adenyl ribonucleotide binding;GO:0016836//hydro-lyase activity;GO:0046914//transition metal ion binding;GO:0005515//protein binding;GO:0019829//cation-transporting ATPase activi…	GO:0006816//calcium ion transport;GO:0009206;GO:0006816//calcium ion transport;GO:0009206	gi|567147189|ref|XP_006415726.1|/0/hypothetical protein EUTSA_v10006664mg [Eutrema salsugineum]
18018618	1031	7.47667	30.44	2.0255	Up	0.936299	EUTSA_v10014613mg	Eutrema salsugineum hypothetical protein (EUTSA_v10014613mg) mRNA, complete cds	K08869|1|3e-25|116|cre:CHLREDRAFT_165812|aarF domain-containing kinase;K17613|2|3e-14|79.7|mpp:MICPUCDRAFT_55883|calcineurin-binding protein cabin-1;K01184|3|4e-08|59.7|obr:102702858|polygalacturonase [EC:3.2.1.15];K12133|4|4e-06|52.8|smo:SELMODRAFT_19475|MYB-related transcription factor LHY	GO:0043231//intracellular membrane-bounded organelle	GO:0003676//nucleic acid binding;GO:0001071//nucleic acid binding transcription factor activity	GO:0006351//transcription, DNA-templated	gi|567170396|ref|XP_006398929.1|/4.85224e-110/hypothetical protein EUTSA_v10014613mg [Eutrema salsugineum]
18021744	2484	9.34	31.5433	1.75584	Up	0.930455	EUTSA_v10000134mg	Eutrema salsugineum hypothetical protein (EUTSA_v10000134mg) mRNA, complete cds	K01858|1|0.0|1021|eus:EUTSA_v10000134mg|myo-inositol-1-phosphate synthase [EC:5.5.1.4]	GO:0044424	GO:0005488//binding;GO:0016872//intramolecular lyase activity	GO:0009642//response to light intensity;GO:0006952//defense response;GO:0006644//phospholipid metabolic process;GO:0009725//response to hormone;GO:0000302//response to reactive oxygen species;GO:0009267//cellular response to starvation;GO:0006020//inositol metabolic process;GO:0002252;GO:0032958//inositol phosphate biosynthetic process	gi|567190588|ref|XP_006404680.1|/0/hypothetical protein EUTSA_v10000134mg [Eutrema salsugineum]
18994223	743	2.41667	10.1033	2.06374	Up	0.908222	EUTSA_v10009210mg	Eutrema salsugineum hypothetical protein (EUTSA_v10009210mg) mRNA, complete cds	-	GO:0044464	-	-	gi|567154893|ref|XP_006417912.1|/6.99763e-45/hypothetical protein EUTSA_v10009210mg [Eutrema salsugineum]
18011850	756.7	6.56667	3.15667	-1.05676	Down	0.808246	EUTSA_v10005011mg	Eutrema salsugineum hypothetical protein (EUTSA_v10005011mg) mRNA, complete cds	-	-	-	-	gi|567136382|ref|XP_006393939.1|/2.46099e-79/hypothetical protein EUTSA_v10005011mg [Eutrema salsugineum]
18023430	2749	11.1533	26.69	1.25882	Up	0.909201	EUTSA_v10020197mg	Eutrema salsugineum hypothetical protein (EUTSA_v10020197mg) mRNA, complete cds	-	-	GO:0032559//adenyl ribonucleotide binding;GO:0016462//pyrophosphatase activity	-	gi|567200967|ref|XP_006407569.1|/0/hypothetical protein EUTSA_v10020197mg [Eutrema salsugineum]
18028799	1732	1.83667	9.91667	2.43277	Up	0.916099	EUTSA_v10024832mg	Eutrema salsugineum hypothetical protein (EUTSA_v10024832mg) mRNA, complete cds	K00423|1|2e-172|606|tcc:TCM_039977|L-ascorbate oxidase [EC:1.10.3.3]	GO:0005618//cell wall	GO:0046914//transition metal ion binding;GO:0016682//oxidoreductase activity, acting on diphenols and related substances as donors, oxygen as acceptor	GO:0008152//metabolic process	gi|567215998|ref|XP_006411628.1|/0/hypothetical protein EUTSA_v10024832mg [Eutrema salsugineum]
18024978	1980	1.88667	14.05	2.89666	Up	0.939527	EUTSA_v10020239mg	Eutrema salsugineum hypothetical protein (EUTSA_v10020239mg) mRNA, complete cds	K10956|1|6e-23|110|obr:102718200|protein transport protein SEC61 subunit alpha	GO:0031225//anchored component of membrane;GO:0043231//intracellular membrane-bounded organelle	-	-	gi|567198254|ref|XP_006406797.1|/0/hypothetical protein EUTSA_v10020239mg [Eutrema salsugineum]
18015719	1528	41.6267	92.85	1.15739	Up	0.916891	EUTSA_v10001465mg	Eutrema salsugineum hypothetical protein (EUTSA_v10001465mg) mRNA, complete cds	K13436|1|0.0|806|eus:EUTSA_v10001465mg|pto-interacting protein 1 [EC:2.7.11.1]	-	GO:0004702//receptor signaling protein serine/threonine kinase activity;GO:0032559//adenyl ribonucleotide binding	GO:0006464//cellular protein modification process	gi|567166690|ref|XP_006397896.1|/0/hypothetical protein EUTSA_v10001465mg [Eutrema salsugineum]
18030098	1341	43.2633	93.0167	1.10434	Up	0.914171	EUTSA_v10025884mg	Eutrema salsugineum hypothetical protein (EUTSA_v10025884mg) mRNA, complete cds	K08235|1|9e-178|623|eus:EUTSA_v10025884mg|xyloglucan:xyloglucosyl transferase [EC:2.4.1.207]	GO:0005576//extracellular region;GO:0030312//external encapsulating structure	GO:0016798//hydrolase activity, acting on glycosyl bonds;GO:0016758//transferase activity, transferring hexosyl groups	GO:0044042//glucan metabolic process	gi|567216444|ref|XP_006411851.1|/5.16313e-177/hypothetical protein EUTSA_v10025884mg [Eutrema salsugineum]
18009641	1366	2.17333	7.71333	1.82744	Up	0.882268	EUTSA_v10023517mg	Eutrema salsugineum hypothetical protein (EUTSA_v10023517mg) mRNA, complete cds	-	-	-	-	gi|567129164|ref|XP_006392188.1|/1.34132e-180/hypothetical protein EUTSA_v10023517mg [Eutrema salsugineum]
18992515	1250	4.54333	11.3033	1.31493	Up	0.881027	EUTSA_v10008003mg	Eutrema salsugineum hypothetical protein (EUTSA_v10008003mg) mRNA, complete cds	K12844|1|4e-14|79.7|aly:ARALYDRAFT_339268|U4/U6 small nuclear ribonucleoprotein PRP31;K01915|2|6e-06|52.8|mtr:MTR_2g021250|glutamine synthetase [EC:6.3.1.2]	-	-	-	gi|567148107|ref|XP_006415985.1|/0/hypothetical protein EUTSA_v10008003mg [Eutrema salsugineum]
18031078	1552	29.86	115.82	1.9556	Up	0.94011	EUTSA_v10025425mg	Eutrema salsugineum hypothetical protein (EUTSA_v10025425mg) mRNA, complete cds	-	-	-	-	gi|567219662|ref|XP_006413460.1|/0/hypothetical protein EUTSA_v10025425mg [Eutrema salsugineum]
18027234	153	7.09667	1.44333	-2.29774	Down	0.890884	EUTSA_v10017838mg	Eutrema salsugineum hypothetical protein (EUTSA_v10017838mg) mRNA, partial cds	K02921|1|6e-22|102|eus:EUTSA_v10017838mg|large subunit ribosomal protein L37Ae	-	-	-	gi|567212661|ref|XP_006410677.1|/3.75872e-21/hypothetical protein EUTSA_v10017838mg, partial [Eutrema salsugineum]
18011267	444	8.17333	4.07	-1.0059	Down	0.825733	EUTSA_v10011978mg	Eutrema salsugineum hypothetical protein (EUTSA_v10011978mg) mRNA, complete cds	K17982|1|1e-07|55.8|mdm:103450227|geranyllinalool synthase [EC:4.2.3.144]	-	-	-	gi|567133454|ref|XP_006393235.1|/3.74983e-82/hypothetical protein EUTSA_v10011978mg [Eutrema salsugineum]
18011388	4662	16.6433	36.33	1.12622	Up	0.908558	EUTSA_v10011183mg	Eutrema salsugineum hypothetical protein (EUTSA_v10011183mg) mRNA, complete cds	K05665|1|0.0|1661|sita:101781364|ATP-binding cassette, subfamily C (CFTR/MRP), member 1	GO:0031224//intrinsic component of membrane	GO:0017111//nucleoside-triphosphatase activity;GO:0015405;GO:0032559//adenyl ribonucleotide binding	GO:0009207;GO:0006865//amino acid transport	gi|567134225|ref|XP_006393442.1|/0/hypothetical protein EUTSA_v10011183mg [Eutrema salsugineum]
18023126	648	5.85667	12.8133	1.12949	Up	0.876581	EUTSA_v10021692mg	Eutrema salsugineum hypothetical protein (EUTSA_v10021692mg) mRNA, complete cds	K13448|1|2e-83|308|brp:103834226|calcium-binding protein CML	-	GO:0046872//metal ion binding	-	gi|685264196|ref|XP_009108537.1|/8.43774e-83/PREDICTED: calmodulin-like protein 8 [Brassica rapa]
18024607	2015.33	2.31333	18.4633	2.99662	Up	0.949205	EUTSA_v10020441mg	Eutrema salsugineum hypothetical protein (EUTSA_v10020441mg) mRNA, complete cds	K00928|1|0.0|1059|eus:EUTSA_v10020441mg|aspartate kinase [EC:2.7.2.4]	-	GO:0031406//carboxylic acid binding;GO:0016774//phosphotransferase activity, carboxyl group as acceptor;GO:0031406//carboxylic acid binding;GO:0016774//phosphotransferase activity, carboxyl group as acceptor;GO:0031406//carboxylic acid binding;GO:0016774//phosphotransferase activity, carboxyl group as acceptor;GO:0031406//carboxylic acid binding;GO:0016774//phosphotransferase activity, carboxyl g…	GO:0008652//cellular amino acid biosynthetic process;GO:0006796//phosphate-containing compound metabolic process;GO:0008652//cellular amino acid biosynthetic process;GO:0006796//phosphate-containing compound metabolic process;GO:0008652//cellular amino acid biosynthetic process;GO:0006796//phosphate-containing compound metabolic process;GO:0008652//cellular amino acid biosynthetic process;GO:0006…	gi|567204525|ref|XP_006408563.1|/0/hypothetical protein EUTSA_v10020441mg [Eutrema salsugineum]
18016444	675	4.18333	8.37333	1.00115	Up	0.827639	EUTSA_v10015060mg	Eutrema salsugineum hypothetical protein (EUTSA_v10015060mg) mRNA, complete cds	-	-	-	GO:0009628//response to abiotic stimulus	gi|567177984|ref|XP_006401169.1|/4.1529e-43/hypothetical protein EUTSA_v10015060mg [Eutrema salsugineum]
18022847	768	5.66667	12.0933	1.09364	Up	0.869533	EUTSA_v10028297mg	Eutrema salsugineum hypothetical protein (EUTSA_v10028297mg) mRNA, partial cds	K04730|1|1e-10|67.0|mdm:103432287|interleukin-1 receptor-associated kinase 1 [EC:2.7.11.1]	-	GO:0004672//protein kinase activity;GO:0000166//nucleotide binding	-	gi|567194555|ref|XP_006405784.1|/2.19259e-153/hypothetical protein EUTSA_v10028297mg, partial [Eutrema salsugineum]
18023516	612	2.21	8.76667	1.98798	Up	0.895951	EUTSA_v10022105mg	Eutrema salsugineum hypothetical protein (EUTSA_v10022105mg) mRNA, complete cds	-	GO:0000325//plant-type vacuole	-	-	gi|567196339|ref|XP_006406260.1|/2.08374e-101/hypothetical protein EUTSA_v10022105mg [Eutrema salsugineum]
18019920	1401	1.45333	4.91333	1.75734	Up	0.8337	EUTSA_v10006043mg	Eutrema salsugineum hypothetical protein (EUTSA_v10006043mg) mRNA, complete cds	K01757|1|6e-37|155|crb:CARUB_v10022329mg|strictosidine synthase [EC:4.3.3.2]	GO:0043231//intracellular membrane-bounded organelle	GO:0016843	GO:0009820//alkaloid metabolic process	gi|567184233|ref|XP_006402921.1|/0/hypothetical protein EUTSA_v10006043mg [Eutrema salsugineum]
18026920	1158	4.65	9.64667	1.0528	Up	0.848631	EUTSA_v10016962mg	Eutrema salsugineum hypothetical protein (EUTSA_v10016962mg) mRNA, complete cds	K00011|1|2e-153|542|brp:103857735|aldehyde reductase [EC:1.1.1.21]	-	GO:0016616//oxidoreductase activity, acting on the CH-OH group of donors, NAD or NADP as acceptor;GO:0050661//NADP binding	GO:0006970//response to osmotic stress;GO:0008152//metabolic process	gi|567213795|ref|XP_006410968.1|/3.67023e-173/hypothetical protein EUTSA_v10016962mg [Eutrema salsugineum]
18009561	677	2.06667	15.8033	2.93485	Up	0.942815	EUTSA_v10023719mg	Eutrema salsugineum hypothetical protein (EUTSA_v10023719mg) mRNA, complete cds	-	GO:0016020//membrane	-	-	gi|567129544|ref|XP_006392294.1|/6.56899e-73/hypothetical protein EUTSA_v10023719mg [Eutrema salsugineum]
18021490	1319	78.7533	226.183	1.52208	Up	0.929946	EUTSA_v10010598mg	Eutrema salsugineum hypothetical protein (EUTSA_v10010598mg) mRNA, complete cds	K09872|1|8e-155|547|eus:EUTSA_v10010598mg|aquaporin PIP	GO:0031224//intrinsic component of membrane;GO:0009536//plastid	GO:0005372//water transmembrane transporter activity;GO:0019899//enzyme binding	GO:0009725//response to hormone;GO:0006950//response to stress;GO:0055085//transmembrane transport;GO:0042044//fluid transport	gi|567187036|ref|XP_006403691.1|/4.59729e-154/hypothetical protein EUTSA_v10010598mg [Eutrema salsugineum]
18994591	552	0.483333	3.38333	2.80735	Up	0.827736	EUTSA_v10009861mg	Eutrema salsugineum hypothetical protein (EUTSA_v10009861mg) mRNA, complete cds	-	-	-	-	gi|567156279|ref|XP_006418316.1|/2.71937e-56/hypothetical protein EUTSA_v10009861mg [Eutrema salsugineum]
18016341	1150	6.24	34.79	2.47905	Up	0.944519	EUTSA_v10000931mg	Eutrema salsugineum hypothetical protein (EUTSA_v10000931mg) mRNA, complete cds	K09286|1|6e-167|587|eus:EUTSA_v10000931mg|EREBP-like factor	GO:0043231//intracellular membrane-bounded organelle	GO:0001071//nucleic acid binding transcription factor activity	GO:0000160//phosphorelay signal transduction system;GO:0009743//response to carbohydrate;GO:0006351//transcription, DNA-templated;GO:0006950//response to stress	gi|567168578|ref|XP_006398420.1|/3.30099e-166/hypothetical protein EUTSA_v10000931mg [Eutrema salsugineum]
18026012	279	2.96333	7.42667	1.32549	Up	0.849445	EUTSA_v10022940mg	Eutrema salsugineum hypothetical protein (EUTSA_v10022940mg) mRNA, complete cds	K14009|1|7e-21|98.2|eus:EUTSA_v10003268mg|B-cell receptor-associated protein 31	GO:0031090//organelle membrane;GO:0043231//intracellular membrane-bounded organelle	-	-	gi|567207717|ref|XP_006409380.1|/2.1833e-29/hypothetical protein EUTSA_v10022940mg [Eutrema salsugineum]
18011863	1202	17.4833	35.35	1.01573	Up	0.899553	EUTSA_v10004596mg	Eutrema salsugineum hypothetical protein (EUTSA_v10004596mg) mRNA, complete cds	K00430|1|3e-175|615|eus:EUTSA_v10004596mg|peroxidase [EC:1.11.1.7]	GO:0005618//cell wall	GO:0005506//iron ion binding;GO:0003824//catalytic activity;GO:0016209//antioxidant activity	GO:0008152//metabolic process;GO:0006950//response to stress	gi|567141522|ref|XP_006395374.1|/1.57844e-174/hypothetical protein EUTSA_v10004596mg [Eutrema salsugineum]
18026495	765	6.39667	27.6433	2.11154	Up	0.936598	EUTSA_v10017132mg	Eutrema salsugineum hypothetical protein (EUTSA_v10017132mg) mRNA, complete cds	-	-	-	-	gi|567215829|ref|XP_006411544.1|/8.63498e-118/hypothetical protein EUTSA_v10017132mg [Eutrema salsugineum]
18008765	685	7.21667	2.55333	-1.49895	Down	0.857561	EUTSA_v10019311mg	Eutrema salsugineum hypothetical protein (EUTSA_v10019311mg) mRNA, complete cds	-	-	-	-	gi|567122506|ref|XP_006390644.1|/1.75334e-12/hypothetical protein EUTSA_v10019311mg [Eutrema salsugineum]
18024807	291	7.17333	1.96333	-1.86934	Down	0.877978	EUTSA_v10022124mg	Eutrema salsugineum hypothetical protein (EUTSA_v10022124mg) mRNA, complete cds	K14488|1|2e-49|193|eus:EUTSA_v10022124mg|SAUR family protein	-	-	GO:0009725//response to hormone	gi|567203476|ref|XP_006408256.1|/1.58834e-48/hypothetical protein EUTSA_v10022124mg [Eutrema salsugineum]
18019761	1288	12.6633	31.7067	1.32413	Up	0.914955	EUTSA_v10006134mg	Eutrema salsugineum hypothetical protein (EUTSA_v10006134mg) mRNA, complete cds	K16219|1|4e-06|53.5|tcc:TCM_027003|protein N-terminal methyltransferase [EC:2.1.1.244]	-	GO:0005488//binding	GO:0006950//response to stress	gi|567182886|ref|XP_006402525.1|/8.91904e-171/hypothetical protein EUTSA_v10006134mg [Eutrema salsugineum]
18021913	978	121.357	397.393	1.71131	Up	0.938384	EUTSA_v100002610mg	Eutrema salsugineum hypothetical protein (EUTSA_v100002610mg) mRNA, partial cds	K17345|1|3e-40|166|smo:SELMODRAFT_231326|tetraspanin-5	GO:0031224//intrinsic component of membrane	-	GO:0032502//developmental process	gi|567191253|ref|XP_006404868.1|/1.99717e-134/hypothetical protein EUTSA_v100002610mg, partial [Eutrema salsugineum]
18993128	546	11.4033	5.22333	-1.12641	Down	0.86919	EUTSA_v10009485mg	Eutrema salsugineum hypothetical protein (EUTSA_v10009485mg) mRNA, complete cds	K12638|1|2e-30|131|csv:101217830|3-epi-6-deoxocathasterone 23-monooxygenase [EC:1.14.13.112]	GO:0043231//intracellular membrane-bounded organelle	-	GO:0006810//transport	gi|567150550|ref|XP_006416675.1|/4.17236e-78/hypothetical protein EUTSA_v10009485mg [Eutrema salsugineum]
18027328	1196	56.9333	122.693	1.10771	Up	0.915426	EUTSA_v10017255mg	Eutrema salsugineum hypothetical protein (EUTSA_v10017255mg) mRNA, complete cds	-	-	-	-	gi|567209352|ref|XP_006409794.1|/6.70541e-109/hypothetical protein EUTSA_v10017255mg [Eutrema salsugineum]
18020007	330	2.72	6.2	1.18866	Up	0.816638	EUTSA_v10006496mg	Eutrema salsugineum hypothetical protein (EUTSA_v10006496mg) mRNA, complete cds	-	-	-	-	gi|567184422|ref|XP_006402978.1|/1.58053e-48/hypothetical protein EUTSA_v10006496mg [Eutrema salsugineum]
18016810	1983	8.03667	21.2467	1.40257	Up	0.909956	EUTSA_v10013093mg	Eutrema salsugineum hypothetical protein (EUTSA_v10013093mg) mRNA, complete cds	K00423|1|0.0|1116|eus:EUTSA_v10013093mg|L-ascorbate oxidase [EC:1.10.3.3]	GO:0005618//cell wall	GO:0046914//transition metal ion binding;GO:0016682//oxidoreductase activity, acting on diphenols and related substances as donors, oxygen as acceptor	GO:0008152//metabolic process	gi|567176270|ref|XP_006400680.1|/0/hypothetical protein EUTSA_v10013093mg [Eutrema salsugineum]
18021263	408	33.17	13.4267	-1.30478	Down	0.914641	EUTSA_v10011075mg	Eutrema salsugineum hypothetical protein (EUTSA_v10011075mg) mRNA, complete cds	-	-	-	GO:0009628//response to abiotic stimulus	gi|567189667|ref|XP_006404461.1|/6.07372e-64/hypothetical protein EUTSA_v10011075mg [Eutrema salsugineum]
18014305	2124	5.52667	13.8633	1.32679	Up	0.892842	EUTSA_v10028533mg	Eutrema salsugineum hypothetical protein (EUTSA_v10028533mg) mRNA, complete cds	K00423|1|8e-148|525|cmo:103491644|L-ascorbate oxidase [EC:1.10.3.3]	GO:0005618//cell wall;GO:0031225//anchored component of membrane;GO:0031090//organelle membrane;GO:0005576//extracellular region	GO:0046914//transition metal ion binding;GO:0016682//oxidoreductase activity, acting on diphenols and related substances as donors, oxygen as acceptor	GO:0009826//unidimensional cell growth;GO:0008152//metabolic process	gi|567162465|ref|XP_006396765.1|/0/hypothetical protein EUTSA_v10028533mg [Eutrema salsugineum]
18018950	357	4.20667	0.783333	-2.42498	Down	0.843572	EUTSA_v10015044mg	Eutrema salsugineum hypothetical protein (EUTSA_v10015044mg) mRNA, complete cds	-	-	-	-	gi|567181312|ref|XP_006402136.1|/2.7996e-53/hypothetical protein EUTSA_v10015044mg [Eutrema salsugineum]
18025143	2751	49.2533	21.3067	-1.20892	Down	0.915247	EUTSA_v10020232mg	Eutrema salsugineum hypothetical protein (EUTSA_v10020232mg) mRNA, complete cds	K04506|1|1e-06|56.2|bdi:104583002|E3 ubiquitin-protein ligase SIAH1 [EC:2.3.2.27];K04730|2|9e-06|53.5|dosa:Os11t0607900-01|interleukin-1 receptor-associated kinase 1 [EC:2.7.11.1]	GO:0009536//plastid	GO:0046914//transition metal ion binding	GO:0006950//response to stress	gi|567198385|ref|XP_006406833.1|/0/hypothetical protein EUTSA_v10020232mg [Eutrema salsugineum]
18008552	1030	1328.47	3134.8	1.23861	Up	0.922967	EUTSA_v10019053mg	Eutrema salsugineum hypothetical protein (EUTSA_v10019053mg) mRNA, complete cds	K14297|1|2e-16|87.4|zma:103640102|nuclear pore complex protein Nup98-Nup96	GO:0044464	-	GO:0009607//response to biotic stimulus	gi|567121271|ref|XP_006390359.1|/1.39538e-133/hypothetical protein EUTSA_v10019053mg [Eutrema salsugineum]
18021453	2559	13.2	5.53333	-1.25432	Down	0.88578	EUTSA_v10011033mg	Eutrema salsugineum hypothetical protein (EUTSA_v10011033mg) mRNA, complete cds	K02689|1|0.0|1688|eus:EUTSA_v10011033mg|photosystem I P700 chlorophyll a apoprotein A1	GO:0009521;GO:0031224//intrinsic component of membrane;GO:0009570//chloroplast stroma;GO:0009534//chloroplast thylakoid	GO:0046906//tetrapyrrole binding;GO:0046872//metal ion binding;GO:0051536//iron-sulfur cluster binding	GO:0051234//establishment of localization;GO:0006464//cellular protein modification process;GO:0006091//generation of precursor metabolites and energy	gi|567189825|ref|XP_006404498.1|/0/hypothetical protein EUTSA_v10011033mg [Eutrema salsugineum]
18011004	204	10.86	3.52333	-1.62401	Down	0.897035	EUTSA_v10012383mg	Eutrema salsugineum hypothetical protein (EUTSA_v10012383mg) mRNA, complete cds	-	-	-	-	gi|567135319|ref|XP_006393733.1|/7.75553e-27/hypothetical protein EUTSA_v10012383mg [Eutrema salsugineum]
18021023	1832	3.01	26.7333	3.1508	Up	0.95463	EUTSA_v10010224mg	Eutrema salsugineum hypothetical protein (EUTSA_v10010224mg) mRNA, complete cds	K14638|1|0.0|873|brp:103867156|solute carrier family 15 (peptide/histidine transporter), member 3/4	GO:0031224//intrinsic component of membrane	-	GO:0015833//peptide transport	gi|567186832|ref|XP_006403634.1|/0/hypothetical protein EUTSA_v10010224mg [Eutrema salsugineum]
18009768	293	5.79333	2.18	-1.41007	Down	0.827968	EUTSA_v100241521mg	Eutrema salsugineum hypothetical protein (EUTSA_v100241521mg) mRNA, partial cds	K04733|1|3e-10|63.9|tcc:TCM_001736|interleukin-1 receptor-associated kinase 4 [EC:2.7.11.1]	-	GO:0004672//protein kinase activity;GO:0032559//adenyl ribonucleotide binding	GO:0006464//cellular protein modification process	gi|567130240|ref|XP_006392483.1|/2.55946e-14/hypothetical protein EUTSA_v100241521mg, partial [Eutrema salsugineum]
18030518	1574	10.54	5.25333	-1.00457	Down	0.849303	EUTSA_v10025107mg	Eutrema salsugineum hypothetical protein (EUTSA_v10025107mg) mRNA, complete cds	-	-	GO:0005488//binding	-	gi|567220892|ref|XP_006414075.1|/0/hypothetical protein EUTSA_v10025107mg [Eutrema salsugineum]
18008874	477	101.767	272.807	1.42261	Up	0.927645	EUTSA_v10019395mg	Eutrema salsugineum hypothetical protein (EUTSA_v10019395mg) mRNA, complete cds	-	GO:0030312//external encapsulating structure	-	GO:0009611//response to wounding;GO:0051707//response to other organism;GO:0009725//response to hormone	gi|567123685|ref|XP_006390972.1|/7.81818e-33/hypothetical protein EUTSA_v10019395mg [Eutrema salsugineum]
18993761	237	2.07	7.73667	1.90208	Up	0.884868	EUTSA_v10009622mg	Eutrema salsugineum hypothetical protein (EUTSA_v10009622mg) mRNA, partial cds	-	-	-	-	gi|567153069|ref|XP_006417382.1|/9.82614e-38/hypothetical protein EUTSA_v10009622mg, partial [Eutrema salsugineum]
18026449	851	0.303333	3.27333	3.43178	Up	0.840395	EUTSA_v10017395mg	Eutrema salsugineum hypothetical protein (EUTSA_v10017395mg) mRNA, complete cds	K08917|1|5e-07|55.5|eus:EUTSA_v10008533mg|light-harvesting complex II chlorophyll a/b binding protein 6	GO:0009526//plastid envelope;GO:0009532//plastid stroma	-	GO:0006952//defense response	gi|567215769|ref|XP_006411514.1|/5.0373e-56/hypothetical protein EUTSA_v10017395mg [Eutrema salsugineum]
18014216	678	8.16	3.91667	-1.05894	Down	0.833625	EUTSA_v10002359mg	Eutrema salsugineum hypothetical protein (EUTSA_v10002359mg) mRNA, partial cds	K15405|1|4e-79|294|crb:CARUB_v10022270mg|midchain alkane hydroxylase;K00517|4|5e-73|274|ath:AT5G52320|	GO:0044464	GO:0016491//oxidoreductase activity;GO:0005506//iron ion binding	GO:0008152//metabolic process	gi|567160233|ref|XP_006396175.1|/1.8995e-128/hypothetical protein EUTSA_v10002359mg, partial [Eutrema salsugineum]
18030778	2030	3.73667	9.72667	1.38019	Up	0.875706	EUTSA_v10024791mg	Eutrema salsugineum hypothetical protein (EUTSA_v10024791mg) mRNA, complete cds	K01381|1|2e-16|88.2|smo:SELMODRAFT_13348|saccharopepsin [EC:3.4.23.25];K00924|3|3e-10|67.8|tcc:TCM_041550|	GO:0005618//cell wall	GO:0004175//endopeptidase activity	GO:0019538//protein metabolic process	gi|567221404|ref|XP_006414331.1|/0/hypothetical protein EUTSA_v10024791mg [Eutrema salsugineum]
18017235	1474	48.2767	129.433	1.42281	Up	0.926643	EUTSA_v10014325mg	Eutrema salsugineum hypothetical protein (EUTSA_v10014325mg) mRNA, complete cds	K13126|1|4e-10|67.0|fve:101312606|polyadenylate-binding protein;K00162|2|5e-07|56.6|obr:102719045|pyruvate dehydrogenase E1 component beta subunit [EC:1.2.4.1];K02437|3|2e-06|54.3|pxb:103941124|glycine cleavage system H protein;K05941|4|6e-06|53.1|mdm:103435918|glutathione gamma-glutamylcysteinyltransferase [EC:2.3.2.15]	GO:0043231//intracellular membrane-bounded organelle	GO:0003676//nucleic acid binding;GO:0001071//nucleic acid binding transcription factor activity;GO:0019901//protein kinase binding	GO:0009314//response to radiation;GO:0009719;GO:0006950//response to stress;GO:0051707//response to other organism;GO:0034285;GO:0032535//regulation of cellular component size	gi|567171945|ref|XP_006399391.1|/1.15017e-156/hypothetical protein EUTSA_v10014325mg [Eutrema salsugineum]
18010250	655	19.54	46.4667	1.24977	Up	0.916203	EUTSA_v10024175mg	Eutrema salsugineum hypothetical protein (EUTSA_v10024175mg) mRNA, complete cds	-	-	-	-	gi|567126521|ref|XP_006391588.1|/5.60677e-34/hypothetical protein EUTSA_v10024175mg [Eutrema salsugineum]
[truncated: 330 more rows]
