# Supplementary material for: Chemical and Transcriptomic Analysis of Cuticle Lipids under Cold Stress in Thellungiella salsuginea
Source: Int J Mol Sci. 2019 Sep 12;20(18):4519. doi: 10.3390/ijms20184519 (PMC6770325; doi:10.3390/ijms20184519)
Supplement: Supplementary file 1 [file ijms-20-04519-s001.zip › Table S2.The top 50 pathways of differrnt stress compared to control.xlsx]

## Sheet: sheet1
The top 50 pathways of cold stress compared to control
GeneID	Means-CK123	Means-4C123	log2Ratio(4C123/CK123)	KEGG Orthology	GO type	GO Component	GO Function	GO Process
18026124	0.01	4.51333	8.81805	K10357|1|1e-13|76.6|brp:103839220|myosin V	CFP	GO:0042579//microbody;GO:0015629//actin cytoskeleton	GO:0008092//cytoskeletal protein binding;GO:0017111//nucleoside-triphosphatase activity;GO:0005083;GO:0032559//adenyl ribonucleotide binding	GO:0051640//organelle localization;GO:0048588//developmental cell growth;GO:0030029//actin filament-based process
18014645	0.01	4.49333	8.81164	K00432|1|2e-70|263|eus:EUTSA_v10029228mg|glutathione peroxidase [EC:1.11.1.9]	CFP	GO:0016020//membrane;GO:0009536//plastid	GO:0004601//peroxidase activity	GO:0006970//response to osmotic stress;GO:0008152//metabolic process;GO:0010038//response to metal ion
18021970	0.01	3.55	8.47168	K04730|1|8e-15|81.6|egr:104420356|interleukin-1 receptor-associated kinase 1 [EC:2.7.11.1]	FP	-	GO:0004672//protein kinase activity;GO:0032559//adenyl ribonucleotide binding	GO:0006464//cellular protein modification process
18028752	0.01	2.43333	7.92679	-	P	-	-	GO:0006950//response to stress;GO:0015995//chlorophyll biosynthetic process;GO:0009639//response to red or far red light;GO:0009411//response to UV
18027733	2.30667	175.69	6.25108	-	-	-	-	-
18015738	1.08333	60.27	5.79789	-	-	-	-	-
18017434	0.73	30.48	5.38382	K09286|1|2e-22|105|ppp:PHYPADRAFT_49509|EREBP-like factor	CFP	GO:0043231//intracellular membrane-bounded organelle	GO:0003676//nucleic acid binding;GO:0001071//nucleic acid binding transcription factor activity	GO:0006351//transcription, DNA-templated
18023269	0.343333	14.1433	5.36437	-	P	-	-	GO:0006950//response to stress;GO:0015995//chlorophyll biosynthetic process;GO:0009639//response to red or far red light;GO:0009411//response to UV
18029518	2.85	111.03	5.28384	K09286|1|7e-12|71.6|ath:AT1G43160|EREBP-like factor	P	-	-	GO:0006351//transcription, DNA-templated;GO:0006952//defense response;GO:0009743//response to carbohydrate
18015375	0.303333	11.3233	5.22225	K14299|1|3e-13|76.3|mdm:103418195|nucleoporin SEH1	CP	GO:0005618//cell wall	-	GO:0009725//response to hormone
18992669	0.266667	7.95667	4.89905	K09286|1|4e-18|90.5|eus:EUTSA_v10004985mg|EREBP-like factor	CFP	GO:0043231//intracellular membrane-bounded organelle	GO:0003676//nucleic acid binding;GO:0001071//nucleic acid binding transcription factor activity	GO:0006351//transcription, DNA-templated
18992753	0.87	24.2	4.79785	K09286|1|1e-20|100|mtr:MTR_2g101340|EREBP-like factor	CP	GO:0043231//intracellular membrane-bounded organelle	-	GO:0006351//transcription, DNA-templated
18016089	3.03667	76.1433	4.64816	K09843|1|0.0|928|eus:EUTSA_v10000876mg|(+)-abscisic acid 8'-hydroxylase [EC:1.14.13.93]	FP	-	GO:0016709//oxidoreductase activity, acting on paired donors, with incorporation or reduction of molecular oxygen, NAD(P)H as one donor, and incorporation of one atom of oxygen;GO:0005506//iron ion binding	GO:0006952//defense response;GO:0009687//abscisic acid metabolic process;GO:0009416//response to light stimulus;GO:0003006//developmental process involved in reproduction
18018690	0.1	2.45667	4.61863	K00799|1|5e-113|407|eus:EUTSA_v10014654mg|glutathione S-transferase [EC:2.5.1.18]	CFP	GO:0044424	GO:0003824//catalytic activity	GO:0009404//toxin metabolic process;GO:0006950//response to stress
18026955	1.91667	43.5067	4.50457	-	-	-	-	-
18019077	1.14333	24.73	4.43494	K00660|1|0.0|791|eus:EUTSA_v10013745mg|chalcone synthase [EC:2.3.1.74]	FP	-	GO:0016747//transferase activity, transferring acyl groups other than amino-acyl groups	GO:0008152//metabolic process
18023485	1.25333	26.9667	4.42734	-	P	-	-	GO:0009607//response to biotic stimulus;GO:0042221//response to chemical
18025740	0.436667	9.02667	4.36959	K09419|1|0.0|652|eus:EUTSA_v10002333mg|heat shock transcription factor, other eukaryote	CFP	GO:0043231//intracellular membrane-bounded organelle	GO:0001071//nucleic acid binding transcription factor activity;GO:0003677//DNA binding	GO:0009642//response to light intensity;GO:0000302//response to reactive oxygen species;GO:0009743//response to carbohydrate;GO:0009408//response to heat;GO:0006351//transcription, DNA-templated;GO:0006986//response to unfolded protein
18016401	2.61667	51.4767	4.29812	K03327|1|0.0|848|eus:EUTSA_v10015455mg|multidrug resistance protein, MATE family	FP	-	GO:0022857//transmembrane transporter activity	GO:0006810//transport
18025062	1.77667	34.52	4.28019	K09422|1|7e-145|513|eus:EUTSA_v10022110mg|myb proto-oncogene protein, plant	CFP	GO:0043231//intracellular membrane-bounded organelle	GO:0003676//nucleic acid binding;GO:0001071//nucleic acid binding transcription factor activity	GO:0009725//response to hormone;GO:0006351//transcription, DNA-templated;GO:0006970//response to osmotic stress;GO:0009743//response to carbohydrate;GO:0010038//response to metal ion
18020608	0.12	2.32333	4.27509	K13082|1|0.0|771|eus:EUTSA_v10003227mg|bifunctional dihydroflavonol 4-reductase/flavanone 4-reductase [EC:1.1.1.219 1.1.1.234]	FP	-	GO:0048037//cofactor binding;GO:0048037//cofactor binding	GO:0008152//metabolic process;GO:0008152//metabolic process
18016406	0.4	7.14667	4.1592	K09286|1|1e-60|233|ath:AT4G25470|EREBP-like factor	CFP	GO:0043231//intracellular membrane-bounded organelle	GO:0001071//nucleic acid binding transcription factor activity	GO:0006351//transcription, DNA-templated;GO:0009409//response to cold
18014655	0.263333	4.67	4.14846	K01623|1|2e-52|207|pda:103722777|fructose-bisphosphate aldolase, class I [EC:4.1.2.13];K02940|2|7e-49|195|sita:101773010|large subunit ribosomal protein L9e	C	GO:0044464	-	-
18013433	0.783333	13.5267	4.11004	-	CFP	GO:0016020//membrane;GO:0005618//cell wall	GO:0004857//enzyme inhibitor activity	GO:0006950//response to stress
18994578	0.393333	5.65	3.84443	K01051|1|0.0|1053|eus:EUTSA_v10007177mg|pectinesterase [EC:3.1.1.11]	CFP	GO:0005618//cell wall	GO:0030234//enzyme regulator activity	GO:0071555//cell wall organization
18030966	14.9067	0.156667	-6.57212	K07385|1|9e-12|68.9|ath:AT3G25830|1,8-cineole synthase [EC:4.2.3.108];K12467|3|9e-12|68.9|ath:AT3G25810|myrcene/ocimene synthase [EC:4.2.3.15]	FP	-	GO:0005488//binding;GO:0009975//cyclase activity;GO:0010334//sesquiterpene synthase activity	GO:0016098//monoterpenoid metabolic process;GO:0009719;GO:0006950//response to stress;GO:0051707//response to other organism;GO:0006714//sesquiterpenoid metabolic process;GO:0043692
18023388	5.96333	0.07	-6.41262	K10664|1|8e-16|83.2|dosa:Os05t0596500-01|E3 ubiquitin-protein ligase ATL6/9/15/31/42/55 [EC:2.3.2.27];K19038|3|2e-14|78.6|sly:101259348|E3 ubiquitin-protein ligase ATL41 [EC:2.3.2.27]	FP	-	GO:0046914//transition metal ion binding	-
18994483	2.06667	0.0333333	-5.9542	-	FP	-	GO:0017111//nucleoside-triphosphatase activity;GO:0032561//guanyl ribonucleotide binding	GO:0002376//immune system process
18030965	12.5767	0.27	-5.54165	K18789|1|1e-93|345|atr:18446374|xylogalacturonan beta-1,3-xylosyltransferase [EC:2.4.2.41]	CFP	GO:0044464;GO:0044464	GO:0016838;GO:0016838	GO:0051707//response to other organism;GO:0006950//response to stress;GO:0009719;GO:0051707//response to other organism;GO:0006950//response to stress;GO:0009719
18022608	2.57	0.0566667	-5.50312	-	-	-	-	-
18025142	3.55333	0.0933333	-5.25064	K04733|1|1e-07|58.9|zma:103636418|interleukin-1 receptor-associated kinase 4 [EC:2.7.11.1]	CFP	GO:0044444//cytoplasmic part;GO:0043231//intracellular membrane-bounded organelle	GO:0046914//transition metal ion binding	GO:0006950//response to stress
18012170	2.71	0.0966667	-4.80913	-	-	-	-	-
18994016	2.81333	0.123333	-4.51165	-	CFP	GO:0009527//plastid outer membrane	GO:0017111//nucleoside-triphosphatase activity;GO:0042802//identical protein binding;GO:0032561//guanyl ribonucleotide binding	GO:0006605//protein targeting;GO:0009207
18022143	1935.3	103.133	-4.22997	K13195|1|1e-36|153|gmx:100797231|cold-inducible RNA-binding protein;K12885|4|3e-28|125|smo:SELMODRAFT_18499|heterogeneous nuclear ribonucleoprotein G	CFP	GO:0009536//plastid;GO:0042579//microbody	GO:0004672//protein kinase activity;GO:0004871//signal transducer activity;GO:0016620//oxidoreductase activity, acting on the aldehyde or oxo group of donors, NAD or NADP as acceptor;GO:0042802//identical protein binding;GO:0032559//adenyl ribonucleotide binding;GO:0043566//structure-specific DNA binding	GO:0006952//defense response;GO:0010118//stomatal movement;GO:0016070//RNA metabolic process;GO:0010038//response to metal ion;GO:0048511//rhythmic process;GO:0006405//RNA export from nucleus;GO:0006970//response to osmotic stress;GO:0009699//phenylpropanoid biosynthetic process;GO:0032392//DNA geometric change;GO:0003006//developmental process involved in reproduction;GO:0006464//cellular protei…
18992946	2.44667	0.18	-3.76475	K14488|1|1e-52|204|eus:EUTSA_v10009412mg|SAUR family protein	P	-	-	GO:0009725//response to hormone
18018998	2.77333	0.226667	-3.61298	K05278|1|0.0|663|eus:EUTSA_v10014054mg|flavonol synthase [EC:1.14.11.23]	CFP	GO:0044424	GO:0043169//cation binding;GO:0019842//vitamin binding;GO:0016706//oxidoreductase activity, acting on paired donors, with incorporation or reduction of molecular oxygen, 2-oxoglutarate as one donor, and incorporation of one atom each of oxygen into both donors;GO:0016701//oxidoreductase activity, acting on single donors with incorporation of molecular oxygen	GO:0009628//response to abiotic stimulus;GO:0009581;GO:0051553//flavone biosynthetic process
18022757	44.1367	3.86	-3.5153	-	-	-	-	-
18013608	43.8467	4.01333	-3.44959	K18848|1|5e-59|228|pop:POPTR_0005s14810g|indole-3-acetate O-methyltransferase [EC:2.1.1.278]	FP	-	GO:0008171//O-methyltransferase activity	GO:0006730//one-carbon metabolic process
18017350	2.82	0.286667	-3.29825	K14488|1|9e-40|162|brp:103845883|SAUR family protein	-	-	-	-
18014766	11.17	1.13667	-3.29675	K01365|1|1e-95|351|rcu:RCOM_1152900|cathepsin L [EC:3.4.22.15];K16290|2|4e-87|322|smo:SELMODRAFT_184826|xylem cysteine proteinase [EC:3.4.22.-];K16292|4|9e-86|318|smo:SELMODRAFT_428615|KDEL-tailed cysteine endopeptidase [EC:3.4.22.-]	CFP	GO:0030312//external encapsulating structure	GO:0004175//endopeptidase activity	GO:0019538//protein metabolic process
18024282	12.7767	1.31667	-3.27855	K01188|1|0.0|1104|eus:EUTSA_v10020508mg|beta-glucosidase [EC:3.2.1.21]	CFP	GO:0042579//microbody	GO:0046914//transition metal ion binding;GO:0019899//enzyme binding;GO:0015926//glucosidase activity	GO:0006952//defense response;GO:0006996//organelle organization;GO:0044238//primary metabolic process;GO:0009651//response to salt stress;GO:0009267//cellular response to starvation;GO:0009409//response to cold;GO:0009608//response to symbiont
18022770	70.8067	7.53333	-3.23252	-	CFP	GO:0044464	GO:0016787//hydrolase activity;GO:0005488//binding	GO:0010876//lipid localization
18026720	54.4867	6.02333	-3.17727	-	CP	GO:0044464	-	GO:0000902//cell morphogenesis;GO:0009827//plant-type cell wall modification
18024365	2.96333	0.34	-3.12361	-	CFP	GO:0043231//intracellular membrane-bounded organelle;GO:0044444//cytoplasmic part	GO:0046914//transition metal ion binding	GO:0009725//response to hormone;GO:0044271//cellular nitrogen compound biosynthetic process;GO:0044267//cellular protein metabolic process;GO:0019759
18014857	9.67667	1.15667	-3.06454	K15446|1|0.0|947|eus:EUTSA_v10028644mg|tRNA:m4X modification enzyme [EC:2.1.1.225]	FP	-	GO:0016741	GO:0006730//one-carbon metabolic process;GO:0006399//tRNA metabolic process
18010103	20.4667	2.51	-3.02752	K09512|1|3e-22|105|pxb:103929282|DnaJ homolog subfamily B member 6	FP	-	GO:0005515//protein binding;GO:0005515//protein binding	GO:0044267//cellular protein metabolic process;GO:0044267//cellular protein metabolic process
18008513	73.8167	10.08	-2.87245	K01807|1|2e-06|54.3|gmx:100776813|ribose 5-phosphate isomerase A [EC:5.3.1.6]	FP	-	GO:0005488//binding	GO:0006950//response to stress
18022629	3.92	0.536667	-2.86876	K11426|1|4e-49|195|sly:101250545|SET and MYND domain-containing protein;K19476|3|2e-16|87.0|mdm:103418875|vacuolar protein sorting-associated protein IST1	CF	GO:0005576//extracellular region	GO:0046914//transition metal ion binding	-
18028950	18.1433	2.68	-2.75913	K07305|1|7e-75|280|eus:EUTSA_v10026512mg|peptide-methionine (R)-S-oxide reductase [EC:1.8.4.12]	CFP	GO:0044444//cytoplasmic part	GO:0016671//oxidoreductase activity, acting on a sulfur group of donors, disulfide as acceptor	GO:0000302//response to reactive oxygen species;GO:0008152//metabolic process
18022522	4.29	0.64	-2.74483	K13545|1|1e-152|539|eus:EUTSA_v10027845mg|red chlorophyll catabolite reductase [EC:1.3.1.80]	CFP	GO:0009532//plastid stroma;GO:0009526//plastid envelope	GO:0016636//oxidoreductase activity, acting on the CH-CH group of donors, iron-sulfur protein as acceptor	GO:0051707//response to other organism;GO:0009626//plant-type hypersensitive response;GO:0006787
