# Supplementary material for: Chemical and Transcriptomic Analysis of Cuticle Lipids under Cold Stress in Thellungiella salsuginea
Source: Int J Mol Sci. 2019 Sep 12;20(18):4519. doi: 10.3390/ijms20184519 (PMC6770325; doi:10.3390/ijms20184519)
Supplement: Supplementary file 1 [file ijms-20-04519-s001.zip › Table S3. KEGG categories of DEGs.xlsx]

## Sheet: Sheet1
KEGG categories of DEGs under low temperature
KEGG pathway	Secondary KEGG pathway	Pathway name	DEGs number with pathway annotation	All genes number with pathway annotation	P-value	Pathway ID	Differentially expressed genes	Number of up-regulated DEGs	Number of down-regulated DEGs
Cellular Processes	Transport and catabolism	Phagosome	13 (1.56%)	157 (0.85%)	0.0255358	ko04145	18011139_EUTSA_v10011471mg, 18028546_EUTSA_v10024623mg, 18992922_EUTSA_v10008827mg, 18008505_EUTSA_v10018544mg, 18014513_EUTSA_v10028681mg, 18019769_EUTSA_v10006144mg, 18016509_EUTSA_v10014557mg, 18027940_EUTSA_v10017726mg, 18010462_EUTSA_v10011782mg, 18024238_EUTSA_v10020718mg, 18021792_EUTSA_v10000161mg, 18014766_EUTSA_v10028733mg, 18024978_EUTSA_v10020239mg	5	8
		Regulation of autophagy	8 (0.96%)	109 (0.59%)	0.119179	ko04140	18016645_EUTSA_v10013669mg, 18023745_EUTSA_v10020785mg, 18018356_EUTSA_v10013601mg, 18008585_EUTSA_v10018597mg, 18992158_EUTSA_v10006853mg, 18024623_EUTSA_v10020790mg, 18013462_EUTSA_v10004299mg, 18992650_EUTSA_v10007104mg	7	1
		Peroxisome	7 (0.84%)	124 (0.67%)	0.326692	ko04146	18023022_EUTSA_v10028176mg, 18012037_EUTSA_v10004605mg, 18020021_EUTSA_v10006477mg, 18011219_EUTSA_v10011292mg, 18031096_EUTSA_v10025514mg, 18029204_EUTSA_v10025005mg, 18026513_EUTSA_v10017402mg	5	2
		Endocytosis	16 (1.93%)	421 (2.28%)	0.793271	ko04144	18028539_EUTSA_v10027359mg, 18992743_EUTSA_v100092320mg, 18992912_EUTSA_v10006877mg, 18030176_EUTSA_v10024464mg, 18010462_EUTSA_v10011782mg, 18028187_EUTSA_v10027451mg, 18025767_EUTSA_v10001901mg, 18013005_EUTSA_v10004936mg, 18024546_EUTSA_v10020258mg, 18024831_EUTSA_v10020257mg, 18028806_EUTSA_v10025458mg, 18023557_EUTSA_v10021165mg, 18029312_EUTSA_v10026964mg, 18993534_EUTSA_v10007815mg, 189939…	14	2
Environmental Information Processing	Signal transduction	Plant hormone signal transduction	42 (5.05%)	566 (3.07%)	0.00110677	ko04075	18014647_EUTSA_v10028622mg, 18014306_EUTSA_v10029032mg, 18020510_EUTSA_v10003353mg, 18007835_EUTSA_v10018686mg, 18016653_EUTSA_v10014326mg, 18992146_EUTSA_v10009049mg, 18993876_EUTSA_v10008665mg, 18992153_EUTSA_v10009531mg, 18028977_EUTSA_v10027540mg, 18013971_EUTSA_v10002455mg, 18023457_EUTSA_v10020827mg, 18028396_EUTSA_v10026642mg, 18016475_EUTSA_v10015388mg, 18992147_EUTSA_v10009028mg, 1801055…	20	22
		Phosphatidylinositol signaling system	11 (1.32%)	128 (0.69%)	0.0300593	ko04070	18992743_EUTSA_v100092320mg, 18022940_EUTSA_v10027862mg, 18026855_EUTSA_v10016662mg, 18017769_EUTSA_v10013933mg, 18030020_EUTSA_v10026554mg, 18030422_EUTSA_v10024638mg, 18012209_EUTSA_v10005639mg, 18022942_EUTSA_v10027793mg, 18022933_EUTSA_v10027844mg, 18022536_EUTSA_v10028351mg, 18017021_EUTSA_v10015021mg	11	0
	Membrane transport	ABC transporters	7 (0.84%)	120 (0.65%)	0.29764	ko02010	18023967_EUTSA_v10019895mg, 18993319_EUTSA_v10006564mg, 18029808_EUTSA_v10024237mg, 18017201_EUTSA_v10012760mg, 18011388_EUTSA_v10011183mg, 18025182_EUTSA_v10019893mg, 18020333_EUTSA_v10005741mg	7	0
Genetic Information Processing	Folding, sorting and degradation	SNARE interactions in vesicular transport	5 (0.6%)	56 (0.3%)	0.107265	ko04130	18021641_EUTSA_v10010514mg, 18016509_EUTSA_v10014557mg, 18027940_EUTSA_v10017726mg, 18019014_EUTSA_v10014617mg, 18023324_EUTSA_v10021072mg	4	1
		RNA degradation	15 (1.81%)	243 (1.32%)	0.136409	ko03018	18023424_EUTSA_v10020745mg, 18992677_EUTSA_v10007369mg, 18021501_EUTSA_v10010340mg, 18019053_EUTSA_v10014297mg, 18018474_EUTSA_v10012567mg, 18026290_EUTSA_v10022800mg, 18013055_EUTSA_v10004105mg, 18025074_EUTSA_v10021225mg, 18017235_EUTSA_v10014325mg, 18021410_EUTSA_v10010623mg, 18016065_EUTSA_v10000886mg, 18021268_EUTSA_v10010503mg, 18019064_EUTSA_v10014563mg, 18015274_EUTSA_v10028684mg, 1802801…	13	2
		Sulfur relay system	1 (0.12%)	16 (0.09%)	0.522234	ko04122	18022380_EUTSA_v10000151mg	1	1
		Protein export	2 (0.24%)	78 (0.42%)	0.872485	ko03060	18028546_EUTSA_v10024623mg, 18024978_EUTSA_v10020239mg	2	0
		Protein processing in endoplasmic reticulum	15 (1.81%)	479 (2.6%)	0.949901	ko04141	18028546_EUTSA_v10024623mg, 18010496_EUTSA_v10011844mg, 18010377_EUTSA_v10011813mg, 18992529_EUTSA_v10007368mg, 18024546_EUTSA_v10020258mg, 18024831_EUTSA_v10020257mg, 18008157_EUTSA_v100198501mg, 18014124_EUTSA_v10002949mg, 18021874_EUTSA_v10000223mg, 18024978_EUTSA_v10020239mg, 18026012_EUTSA_v10022940mg, 18028156_EUTSA_v10026108mg, 18016875_EUTSA_v10012817mg, 18027678_EUTSA_v10017313mg, 180293…	14	1
		Ubiquitin mediated proteolysis	6 (0.72%)	348 (1.89%)	0.998663	ko04120	18019067_EUTSA_v10013409mg, 18992529_EUTSA_v10007368mg, 18008157_EUTSA_v100198501mg, 18025143_EUTSA_v10020232mg, 18021034_EUTSA_v10010341mg, 18992801_EUTSA_v10008012mg	4	2
	Replication and repair	Base excision repair	1 (0.12%)	86 (0.47%)	0.981275	ko03410	18010729_EUTSA_v10011983mg	1	0
	Transcription	Spliceosome	9 (1.08%)	453 (2.46%)	0.998805	ko03040	18016402_EUTSA_v10014293mg, 18994150_EUTSA_v10009739mg, 18024546_EUTSA_v10020258mg, 18024831_EUTSA_v10020257mg, 18021193_EUTSA_v10010639mg, 18021883_EUTSA_v10000417mg, 18992515_EUTSA_v10008003mg, 18029312_EUTSA_v10026964mg, 18993870_EUTSA_v10007581mg	5	4
	Translation	RNA transport	26 (3.13%)	474 (2.57%)	0.176044	ko03013	18014595_EUTSA_v10029426mg, 18023424_EUTSA_v10020745mg, 18019214_EUTSA_v10014772mg, 18992677_EUTSA_v10007369mg, 18021501_EUTSA_v10010340mg, 18019458_EUTSA_v10014244mg, 18009572_EUTSA_v10023474mg, 18026290_EUTSA_v10022800mg, 18008101_EUTSA_v10019134mg, 18008532_EUTSA_v10019828mg, 18013055_EUTSA_v10004105mg, 18992991_EUTSA_v10008604mg, 18012438_EUTSA_v10005461mg, 18994513_EUTSA_v10008490mg, 1801537…	21	5
		mRNA surveillance pathway	15 (1.81%)	306 (1.66%)	0.407598	ko03015	18023424_EUTSA_v10020745mg, 18992677_EUTSA_v10007369mg, 18021501_EUTSA_v10010340mg, 18008122_EUTSA_v10018941mg, 18012021_EUTSA_v10004173mg, 18026290_EUTSA_v10022800mg, 18013055_EUTSA_v10004105mg, 18021436_EUTSA_v10010338mg, 18025074_EUTSA_v10021225mg, 18010254_EUTSA_v10023903mg, 18017235_EUTSA_v10014325mg, 18994643_EUTSA_v10007299mg, 18021268_EUTSA_v10010503mg, 18019064_EUTSA_v10014563mg, 1801527…	9	6
		Aminoacyl-tRNA biosynthesis	6 (0.72%)	150 (0.81%)	0.674746	ko00970	18021636_EUTSA_v10010389mg, 18011330_EUTSA_v10011810mg, 18024784_EUTSA_v10022190mg, 18025286_EUTSA_v10021602mg, 18025285_EUTSA_v10022187mg, 18027935_EUTSA_v10016730mg	6	0
		Ribosome	13 (1.56%)	464 (2.52%)	0.978216	ko03010	18012680_EUTSA_v10003533mg, 18014618_EUTSA_v10029036mg, 18021454_EUTSA_v10011029mg, 18030301_EUTSA_v100275740mg, 18009697_EUTSA_v10023747mg, 18009559_EUTSA_v10023521mg, 18027234_EUTSA_v10017838mg, 18028339_EUTSA_v10027584mg, 18010686_EUTSA_v10011843mg, 18015111_EUTSA_v10028751mg, 18022389_EUTSA_v10028045mg, 18014619_EUTSA_v10029040mg, 18011614_EUTSA_v10004485mg	5	8
		Ribosome biogenesis in eukaryotes	1 (0.12%)	181 (0.98%)	0.999774	ko03008	18008532_EUTSA_v10019828mg	0	1
Human Diseases	Endocrine and metabolic diseases	AGE-RAGE signaling pathway in diabetic complications	2 (0.24%)	37 (0.2%)	0.50199	ko04933	18992922_EUTSA_v10008827mg, 18026351_EUTSA_v100228210mg	1	1
Metabolism	Amino acid metabolism	Cysteine and methionine metabolism	11 (1.32%)	173 (0.94%)	0.159113	ko00270	18027175_EUTSA_v10016589mg, 18016972_EUTSA_v10013642mg, 18014747_EUTSA_v10028605mg, 18029440_EUTSA_v10025435mg, 18018874_EUTSA_v10015839mg, 18023278_EUTSA_v10021051mg, 18024607_EUTSA_v10020441mg, 18021317_EUTSA_v10010531mg, 18025367_EUTSA_v10021016mg, 18023711_EUTSA_v10022357mg, 18021835_EUTSA_v10000170mg	9	2
		Alanine, aspartate and glutamate metabolism	6 (0.72%)	83 (0.45%)	0.171405	ko00250	18020851_EUTSA_v10010235mg, 18027175_EUTSA_v10016589mg, 18013776_EUTSA_v10002580mg, 18013287_EUTSA_v10004080mg, 18016490_EUTSA_v10012414mg, 18019216_EUTSA_v10013317mg	4	2
		Tyrosine metabolism	6 (0.72%)	89 (0.48%)	0.212967	ko00350	18992703_EUTSA_v10007889mg, 18016972_EUTSA_v10013642mg, 18014415_EUTSA_v10028460mg, 18028618_EUTSA_v10025421mg, 18024397_EUTSA_v10021828mg, 18021835_EUTSA_v10000170mg	5	1
		Phenylalanine, tyrosine and tryptophan biosynthesis	4 (0.48%)	72 (0.39%)	0.409253	ko00400	18016972_EUTSA_v10013642mg, 18019238_EUTSA_v10016085mg, 18029017_EUTSA_v10024923mg, 18021835_EUTSA_v10000170mg	3	1
		Arginine and proline metabolism	4 (0.48%)	92 (0.5%)	0.600588	ko00330	18027930_EUTSA_v10016322mg, 18012580_EUTSA_v10004065mg, 18018874_EUTSA_v10015839mg, 18023711_EUTSA_v10022357mg	4	0
		Glycine, serine and threonine metabolism	5 (0.6%)	120 (0.65%)	0.634482	ko00260	18027175_EUTSA_v10016589mg, 18025728_EUTSA_v10001891mg, 18014415_EUTSA_v10028460mg, 18026262_EUTSA_v10023021mg, 18024607_EUTSA_v10020441mg	4	1
		Phenylalanine metabolism	3 (0.36%)	74 (0.4%)	0.654615	ko00360	18016972_EUTSA_v10013642mg, 18014415_EUTSA_v10028460mg, 18021835_EUTSA_v10000170mg	3	0
		Valine, leucine and isoleucine biosynthesis	2 (0.24%)	50 (0.27%)	0.665834	ko00290	18026762_EUTSA_v10017125mg, 18025367_EUTSA_v10021016mg	2	0
		Valine, leucine and isoleucine degradation	3 (0.36%)	77 (0.42%)	0.680954	ko00280	18027175_EUTSA_v10016589mg, 18025367_EUTSA_v10021016mg, 18013555_EUTSA_v10002637mg	3	0
		Tryptophan metabolism	3 (0.36%)	84 (0.46%)	0.736523	ko00380	18012295_EUTSA_v10003945mg, 18026914_EUTSA_v10016641mg, 18029012_EUTSA_v10024861mg	2	1
		Lysine biosynthesis	1 (0.12%)	34 (0.18%)	0.792034	ko00300	18024607_EUTSA_v10020441mg	1	0
		Lysine degradation	2 (0.24%)	77 (0.42%)	0.867791	ko00310	18009049_EUTSA_v10018751mg, 18029728_EUTSA_v10024287mg	1	1
		Arginine biosynthesis	1 (0.12%)	75 (0.41%)	0.968822	ko00220	18013776_EUTSA_v10002580mg	0	1
	Biosynthesis of other secondary metabolites	Glucosinolate biosynthesis	6 (0.72%)	38 (0.21%)	0.0066329	ko00966	18026914_EUTSA_v10016641mg, 18993252_EUTSA_v10007301mg, 18029012_EUTSA_v10024861mg, 18012726_EUTSA_v10003976mg, 18025367_EUTSA_v10021016mg, 18030058_EUTSA_v10024982mg	6	0
		Phenylpropanoid biosynthesis	22 (2.65%)	315 (1.71%)	0.028585	ko00940	18024102_EUTSA_v10020877mg, 18019502_EUTSA_v10013866mg, 18014523_EUTSA_v10028769mg, 18024282_EUTSA_v10020508mg, 18027281_EUTSA_v10016835mg, 18026798_EUTSA_v10016921mg, 18992826_EUTSA_v10007957mg, 18010125_EUTSA_v10023537mg, 18026228_EUTSA_v10022671mg, 18009380_EUTSA_v10019372mg, 18023434_EUTSA_v10020881mg, 18018209_EUTSA_v10013735mg, 18020108_EUTSA_v10005886mg, 18020111_EUTSA_v10005908mg, 1899307…	15	7
		Benzoxazinoid biosynthesis	2 (0.24%)	8 (0.04%)	0.0474647	ko00402	18018318_EUTSA_v10013645mg, 18017105_EUTSA_v10013883mg	1	1
		Flavone and flavonol biosynthesis	3 (0.36%)	25 (0.14%)	0.100804	ko00944	18027537_EUTSA_v10016560mg, 18029122_EUTSA_v10025048mg, 18019391_EUTSA_v10015476mg	2	1
		Indole alkaloid biosynthesis	3 (0.36%)	25 (0.14%)	0.100804	ko00901	18021894_EUTSA_v10000533mg, 18019919_EUTSA_v10006018mg, 18019920_EUTSA_v10006043mg	3	0
		Isoflavonoid biosynthesis	1 (0.12%)	7 (0.04%)	0.276078	ko00943	18015711_EUTSA_v10001519mg	0	1
		Tropane, piperidine and pyridine alkaloid biosynthesis	4 (0.48%)	67 (0.36%)	0.357646	ko00960	18016972_EUTSA_v10013642mg, 18027846_EUTSA_v10017079mg, 18014415_EUTSA_v10028460mg, 18021835_EUTSA_v10000170mg	3	1
		Flavonoid biosynthesis	5 (0.6%)	93 (0.5%)	0.40993	ko00941	18018998_EUTSA_v10014054mg, 18019077_EUTSA_v10013745mg, 18993193_EUTSA_v10008010mg, 18020608_EUTSA_v10003227mg, 18010845_EUTSA_v10011696mg	3	2
		Isoquinoline alkaloid biosynthesis	3 (0.36%)	56 (0.3%)	0.465971	ko00950	18016972_EUTSA_v10013642mg, 18014415_EUTSA_v10028460mg, 18021835_EUTSA_v10000170mg	3	0
		Stilbenoid, diarylheptanoid and gingerol biosynthesis	6 (0.72%)	140 (0.76%)	0.608637	ko00945	18994299_EUTSA_v10007799mg, 18030491_EUTSA_v10027443mg, 18012220_EUTSA_v10004062mg, 18020309_EUTSA_v10005883mg, 18012283_EUTSA_v10004447mg, 18993564_EUTSA_v10008097mg	4	2
		Monobactam biosynthesis	1 (0.12%)	30 (0.16%)	0.749796	ko00261	18024607_EUTSA_v10020441mg	1	0
	Carbohydrate metabolism	Starch and sucrose metabolism	42 (5.05%)	523 (2.84%)	0.000222785	ko00500	18993377_EUTSA_v10008807mg, 18024102_EUTSA_v10020877mg, 18992635_EUTSA_v10007274mg, 18011991_EUTSA_v10003902mg, 18028992_EUTSA_v10025622mg, 18021148_EUTSA_v10010596mg, 18021439_EUTSA_v10010220mg, 18013031_EUTSA_v10004950mg, 18014013_EUTSA_v10003061mg, 18017332_EUTSA_v10014618mg, 18024282_EUTSA_v10020508mg, 18028730_EUTSA_v10024989mg, 18015615_EUTSA_v10001734mg, 18011699_EUTSA_v10004215mg, 1802316…	27	15
		Pentose phosphate pathway	12 (1.44%)	150 (0.81%)	0.0389908	ko00030	18030365_EUTSA_v10026551mg, 18019475_EUTSA_v10012957mg, 18008406_EUTSA_v10019454mg, 18022384_EUTSA_v10027803mg, 18015469_EUTSA_v10001372mg, 18010964_EUTSA_v10011570mg, 18008513_EUTSA_v10019117mg, 18014765_EUTSA_v10028745mg, 18992642_EUTSA_v10009023mg, 18015994_EUTSA_v10000998mg, 18016065_EUTSA_v10000886mg, 18014655_EUTSA_v10028726mg	6	6
		Amino sugar and nucleotide sugar metabolism	16 (1.93%)	240 (1.3%)	0.077334	ko00520	18021148_EUTSA_v10010596mg, 18014013_EUTSA_v10003061mg, 18023163_EUTSA_v10019935mg, 18012889_EUTSA_v10003681mg, 18019475_EUTSA_v10012957mg, 18031031_EUTSA_v10025193mg, 18992547_EUTSA_v10007867mg, 18020145_EUTSA_v10005879mg, 18008130_EUTSA_v10018687mg, 18015469_EUTSA_v10001372mg, 18993544_EUTSA_v10007975mg, 18017902_EUTSA_v10012495mg, 18015578_EUTSA_v10001590mg, 18016342_EUTSA_v10000934mg, 1801157…	12	4
		Pyruvate metabolism	10 (1.2%)	140 (0.76%)	0.101428	ko00620	18028133_EUTSA_v10024330mg, 18013215_EUTSA_v10005726mg, 18009021_EUTSA_v10018997mg, 18025784_EUTSA_v10001940mg, 18029440_EUTSA_v10025435mg, 18020737_EUTSA_v10010989mg, 18018770_EUTSA_v10014659mg, 18021210_EUTSA_v10010428mg, 18992432_EUTSA_v10006672mg, 18026978_EUTSA_v10017095mg	6	4
		Inositol phosphate metabolism	8 (0.96%)	107 (0.58%)	0.11026	ko00562	18028996_EUTSA_v10025200mg, 18992743_EUTSA_v100092320mg, 18026855_EUTSA_v10016662mg, 18019121_EUTSA_v10015635mg, 18017769_EUTSA_v10013933mg, 18030422_EUTSA_v10024638mg, 18021744_EUTSA_v10000134mg, 18025777_EUTSA_v10002046mg	7	1
		Glycolysis / Gluconeogenesis	13 (1.56%)	222 (1.2%)	0.203938	ko00010	18992703_EUTSA_v10007889mg, 18019475_EUTSA_v10012957mg, 18022384_EUTSA_v10027803mg, 18028618_EUTSA_v10025421mg, 18015469_EUTSA_v10001372mg, 18009021_EUTSA_v10018997mg, 18029440_EUTSA_v10025435mg, 18010964_EUTSA_v10011570mg, 18024397_EUTSA_v10021828mg, 18014765_EUTSA_v10028745mg, 18018770_EUTSA_v10014659mg, 18016065_EUTSA_v10000886mg, 18014655_EUTSA_v10028726mg	8	5
		Pentose and glucuronate interconversions	13 (1.56%)	225 (1.22%)	0.217181	ko00040	18993377_EUTSA_v10008807mg, 18992635_EUTSA_v10007274mg, 18023864_EUTSA_v10020972mg, 18026919_EUTSA_v10016976mg, 18021439_EUTSA_v10010220mg, 18013031_EUTSA_v10004950mg, 18017332_EUTSA_v10014618mg, 18011699_EUTSA_v10004215mg, 18015115_EUTSA_v10028546mg, 18013032_EUTSA_v10004933mg, 18994578_EUTSA_v10007177mg, 18026920_EUTSA_v10016962mg, 18018911_EUTSA_v10013056mg	8	5
		Fructose and mannose metabolism	7 (0.84%)	117 (0.63%)	0.276236	ko00051	18026919_EUTSA_v10016976mg, 18022384_EUTSA_v10027803mg, 18026920_EUTSA_v10016962mg, 18010964_EUTSA_v10011570mg, 18014765_EUTSA_v10028745mg, 18016065_EUTSA_v10000886mg, 18014655_EUTSA_v10028726mg	4	3
		Propanoate metabolism	3 (0.36%)	45 (0.24%)	0.331402	ko00640	18013215_EUTSA_v10005726mg, 18029440_EUTSA_v10025435mg, 18013555_EUTSA_v10002637mg	2	1
		Ascorbate and aldarate metabolism	5 (0.6%)	98 (0.53%)	0.454588	ko00053	18028799_EUTSA_v10024832mg, 18016810_EUTSA_v10013093mg, 18014305_EUTSA_v10028533mg, 18012880_EUTSA_v10003952mg, 18025777_EUTSA_v10002046mg	5	0
		Butanoate metabolism	2 (0.24%)	35 (0.19%)	0.472573	ko00650	18013287_EUTSA_v10004080mg, 18019216_EUTSA_v10013317mg	2	0
		Galactose metabolism	7 (0.84%)	149 (0.81%)	0.510702	ko00052	18026919_EUTSA_v10016976mg, 18019475_EUTSA_v10012957mg, 18015469_EUTSA_v10001372mg, 18017593_EUTSA_v10014897mg, 18019866_EUTSA_v10005800mg, 18026920_EUTSA_v10016962mg, 18016065_EUTSA_v10000886mg	6	1
		C5-Branched dibasic acid metabolism	1 (0.12%)	19 (0.1%)	0.584054	ko00660	18026762_EUTSA_v10017125mg	1	0
		Citrate cycle (TCA cycle)	2 (0.24%)	76 (0.41%)	0.862938	ko00020	18009021_EUTSA_v10018997mg, 18018770_EUTSA_v10014659mg	2	0
		Glyoxylate and dicarboxylate metabolism	3 (0.36%)	112 (0.61%)	0.885983	ko00630	18025728_EUTSA_v10001891mg, 18013776_EUTSA_v10002580mg, 18031096_EUTSA_v10025514mg	2	1
	Energy metabolism	Carbon fixation in photosynthetic organisms	13 (1.56%)	147 (0.8%)	0.0156956	ko00710	18028133_EUTSA_v10024330mg, 18008406_EUTSA_v10019454mg, 18022384_EUTSA_v10027803mg, 18025784_EUTSA_v10001940mg, 18020737_EUTSA_v10010989mg, 18010964_EUTSA_v10011570mg, 18008513_EUTSA_v10019117mg, 18014765_EUTSA_v10028745mg, 18992642_EUTSA_v10009023mg, 18015994_EUTSA_v10000998mg, 18992432_EUTSA_v10006672mg, 18014655_EUTSA_v10028726mg, 18026978_EUTSA_v10017095mg	6	7
		Photosynthesis - antenna proteins	2 (0.24%)	24 (0.13%)	0.295147	ko00196	18026546_EUTSA_v10017088mg, 18026449_EUTSA_v10017395mg	1	1
		Nitrogen metabolism	4 (0.48%)	68 (0.37%)	0.368001	ko00910	18013776_EUTSA_v10002580mg, 18015760_EUTSA_v10001679mg, 18017708_EUTSA_v10013421mg, 18016490_EUTSA_v10012414mg	1	3
		Photosynthesis	3 (0.36%)	80 (0.43%)	0.705771	ko00195	18021418_EUTSA_v10011089mg, 18029673_EUTSA_v10026888mg, 18021453_EUTSA_v10011033mg	0	3
		Sulfur metabolism	1 (0.12%)	56 (0.3%)	0.924837	ko00920	18027732_EUTSA_v10016879mg	1	0
		Oxidative phosphorylation	2 (0.24%)	179 (0.97%)	0.997632	ko00190	18018523_EUTSA_v10014457mg, 18026391_EUTSA_v10022844mg	2	0
	Global and overview maps	Biosynthesis of secondary metabolites	129 (15.52%)	1911 (10.37%)	1.59302e-06	ko01110	18024102_EUTSA_v10020877mg, 18014539_EUTSA_v10029367mg, 18020851_EUTSA_v10010235mg, 18020996_EUTSA_v10010466mg, 18992412_EUTSA_v10007453mg, 18020995_EUTSA_v10010468mg, 18024101_EUTSA_v10020898mg, 18994299_EUTSA_v10007799mg, 18009262_EUTSA_v10018089mg, 18027175_EUTSA_v10016589mg, 18030966_EUTSA_v10027310mg, 18027537_EUTSA_v10016560mg, 18022522_EUTSA_v10027845mg, 18016442_EUTSA_v10012960mg, 1802572…	93	36
		Metabolic pathways	173 (20.82%)	3462 (18.79%)	0.0696577	ko01100	18028996_EUTSA_v10025200mg, 18993377_EUTSA_v10008807mg, 18024102_EUTSA_v10020877mg, 18014539_EUTSA_v10029367mg, 18020851_EUTSA_v10010235mg, 18028133_EUTSA_v10024330mg, 18992635_EUTSA_v10007274mg, 18009435_EUTSA_v10018928mg, 18016309_EUTSA_v10000914mg, 18024101_EUTSA_v10020898mg, 18007835_EUTSA_v10018686mg, 18994299_EUTSA_v10007799mg, 18011991_EUTSA_v10003902mg, 18009262_EUTSA_v10018089mg, 1899274…	117	56
		Carbon metabolism	22 (2.65%)	404 (2.19%)	0.209293	ko01200	18028133_EUTSA_v10024330mg, 18025728_EUTSA_v10001891mg, 18992703_EUTSA_v10007889mg, 18026262_EUTSA_v10023021mg, 18031096_EUTSA_v10025514mg, 18008406_EUTSA_v10019454mg, 18022384_EUTSA_v10027803mg, 18028618_EUTSA_v10025421mg, 18009021_EUTSA_v10018997mg, 18025784_EUTSA_v10001940mg, 18020737_EUTSA_v10010989mg, 18010964_EUTSA_v10011570mg, 18008513_EUTSA_v10019117mg, 18013555_EUTSA_v10002637mg, 1801476…	12	10
		Fatty acid metabolism	6 (0.72%)	99 (0.54%)	0.288602	ko01212	18025202_EUTSA_v10020910mg, 18027161_EUTSA_v10016982mg, 18013215_EUTSA_v10005726mg, 18017324_EUTSA_v10014909mg, 18011219_EUTSA_v10011292mg, 18030002_EUTSA_v10025854mg	2	4
		2-Oxocarboxylic acid metabolism	8 (0.96%)	141 (0.77%)	0.304118	ko01210	18026762_EUTSA_v10017125mg, 18026914_EUTSA_v10016641mg, 18993252_EUTSA_v10007301mg, 18029012_EUTSA_v10024861mg, 18012726_EUTSA_v10003976mg, 18024607_EUTSA_v10020441mg, 18025367_EUTSA_v10021016mg, 18030058_EUTSA_v10024982mg	8	0
		Biosynthesis of amino acids	20 (2.41%)	415 (2.25%)	0.412483	ko01230	18013776_EUTSA_v10002580mg, 18016972_EUTSA_v10013642mg, 18019238_EUTSA_v10016085mg, 18027930_EUTSA_v10016322mg, 18026262_EUTSA_v10023021mg, 18026762_EUTSA_v10017125mg, 18008406_EUTSA_v10019454mg, 18022384_EUTSA_v10027803mg, 18016490_EUTSA_v10012414mg, 18029017_EUTSA_v10024923mg, 18024607_EUTSA_v10020441mg, 18010964_EUTSA_v10011570mg, 18025367_EUTSA_v10021016mg, 18021835_EUTSA_v10000170mg, 1800851…	11	9
	Glycan biosynthesis and metabolism	Glycosphingolipid biosynthesis - globo series	2 (0.24%)	16 (0.09%)	0.160913	ko00603	18017593_EUTSA_v10014897mg, 18017280_EUTSA_v10015400mg	2	0
		Other types of O-glycan biosynthesis	2 (0.24%)	32 (0.17%)	0.426548	ko00514	18012790_EUTSA_v10003948mg, 18026484_EUTSA_v10016562mg	2	0
		N-Glycan biosynthesis	2 (0.24%)	95 (0.52%)	0.932025	ko00510	18007835_EUTSA_v10018686mg, 18010555_EUTSA_v10011713mg	2	0
		Other glycan degradation	2 (0.24%)	115 (0.62%)	0.968475	ko00511	18023390_EUTSA_v10021674mg, 18993326_EUTSA_v10008539mg	1	1
	Lipid metabolism	alpha-Linolenic acid metabolism	10 (1.2%)	76 (0.41%)	0.00212234	ko00592	18020996_EUTSA_v10010466mg, 18020995_EUTSA_v10010468mg, 18009262_EUTSA_v10018089mg, 18020997_EUTSA_v10010465mg, 18013569_EUTSA_v10002563mg, 18028807_EUTSA_v10025050mg, 18024397_EUTSA_v10021828mg, 18020633_EUTSA_v10003180mg, 18993152_EUTSA_v10006732mg, 18992879_EUTSA_v10007270mg	9	1
		Fatty acid elongation	7 (0.84%)	53 (0.29%)	0.00935551	ko00062	18992412_EUTSA_v10007453mg, 18009227_EUTSA_v10018446mg, 18994443_EUTSA_v10007349mg, 18994644_EUTSA_v10007351mg, 18029343_EUTSA_v10026117mg, 18030002_EUTSA_v10025854mg, 18994093_EUTSA_v10009782mg	6	1
		Glycerolipid metabolism	13 (1.56%)	154 (0.84%)	0.0222033	ko00561	18009000_EUTSA_v10018754mg, 18026919_EUTSA_v10016976mg, 18008472_EUTSA_v10018728mg, 18994218_EUTSA_v10007168mg, 18013813_EUTSA_v10002592mg, 18016014_EUTSA_v10000962mg, 18021695_EUTSA_v10010758mg, 18015944_EUTSA_v10000940mg, 18014247_EUTSA_v10028577mg, 18015011_EUTSA_v10028601mg, 18017593_EUTSA_v10014897mg, 18026920_EUTSA_v10016962mg, 18994616_EUTSA_v10007347mg	13	0
		Cutin, suberine and wax biosynthesis	7 (0.84%)	92 (0.5%)	0.121412	ko00073	18016442_EUTSA_v10012960mg, 18023022_EUTSA_v10028176mg, 18011604_EUTSA_v10004844mg, 18029204_EUTSA_v10025005mg, 18994752_EUTSA_v10009534mg, 18014216_EUTSA_v10002359mg, 18015009_EUTSA_v10028550mg	5	2
		Glycerophospholipid metabolism	11 (1.32%)	166 (0.9%)	0.130595	ko00564	18022968_EUTSA_v10027797mg, 18023045_EUTSA_v10027824mg, 18029543_EUTSA_v10024494mg, 18994218_EUTSA_v10007168mg, 18018418_EUTSA_v10014669mg, 18016014_EUTSA_v10000962mg, 18021695_EUTSA_v10010758mg, 18014247_EUTSA_v10028577mg, 18015011_EUTSA_v10028601mg, 18025023_EUTSA_v10021374mg, 18994616_EUTSA_v10007347mg	9	2
		Linoleic acid metabolism	2 (0.24%)	15 (0.08%)	0.144922	ko00591	18009262_EUTSA_v10018089mg, 18993152_EUTSA_v10006732mg	2	0
		Fatty acid degradation	4 (0.48%)	60 (0.33%)	0.285506	ko00071	18992703_EUTSA_v10007889mg, 18011219_EUTSA_v10011292mg, 18028618_EUTSA_v10025421mg, 18024397_EUTSA_v10021828mg	3	1
		Sphingolipid metabolism	5 (0.6%)	95 (0.52%)	0.42788	ko00600	18016309_EUTSA_v10000914mg, 18021166_EUTSA_v10010624mg, 18993439_EUTSA_v10008529mg, 18017593_EUTSA_v10014897mg, 18029156_EUTSA_v10025385mg	4	1
		Fatty acid biosynthesis	3 (0.36%)	54 (0.29%)	0.442217	ko00061	18013215_EUTSA_v10005726mg, 18017324_EUTSA_v10014909mg, 18011219_EUTSA_v10011292mg	2	1
		Biosynthesis of unsaturated fatty acids	2 (0.24%)	40 (0.22%)	0.544077	ko01040	18025202_EUTSA_v10020910mg, 18027161_EUTSA_v10016982mg	0	2
		Arachidonic acid metabolism	1 (0.12%)	39 (0.21%)	0.834961	ko00590	18014645_EUTSA_v10029228mg	1	0
		Steroid biosynthesis	1 (0.12%)	46 (0.25%)	0.880608	ko00100	18011791_EUTSA_v10004005mg	1	0
		Ether lipid metabolism	1 (0.12%)	48 (0.26%)	0.89116	ko00565	18011212_EUTSA_v10011440mg	1	0
	Metabolism of cofactors and vitamins	Lipoic acid metabolism	2 (0.24%)	7 (0.04%)	0.0366774	ko00785	18030207_EUTSA_v10025943mg, 18993248_EUTSA_v10008448mg	0	2
		Ubiquinone and other terpenoid-quinone biosynthesis	5 (0.6%)	62 (0.34%)	0.146985	ko00130	18016972_EUTSA_v10013642mg, 18008910_EUTSA_v10018346mg, 18026045_EUTSA_v10022720mg, 18021835_EUTSA_v10000170mg, 18029014_EUTSA_v10025707mg	4	1
		Nicotinate and nicotinamide metabolism	3 (0.36%)	41 (0.22%)	0.281465	ko00760	18019658_EUTSA_v10015421mg, 18024059_EUTSA_v10020469mg, 18026513_EUTSA_v10017402mg	1	2
		Porphyrin and chlorophyll metabolism	5 (0.6%)	94 (0.51%)	0.418917	ko00860	18024101_EUTSA_v10020898mg, 18022522_EUTSA_v10027845mg, 18013080_EUTSA_v10004388mg, 18014277_EUTSA_v10028772mg, 18013014_EUTSA_v10004150mg	3	2
		Vitamin B6 metabolism	2 (0.24%)	32 (0.17%)	0.426548	ko00750	18009435_EUTSA_v10018928mg, 18026262_EUTSA_v10023021mg	1	1
		Pantothenate and CoA biosynthesis	1 (0.12%)	67 (0.36%)	0.954835	ko00770	18025367_EUTSA_v10021016mg	1	0
	Metabolism of other amino acids	Cyanoamino acid metabolism	9 (1.08%)	121 (0.66%)	0.0964076	ko00460	18024102_EUTSA_v10020877mg, 18024282_EUTSA_v10020508mg, 18021405_EUTSA_v10010499mg, 18023434_EUTSA_v10020881mg, 18020108_EUTSA_v10005886mg, 18020111_EUTSA_v10005908mg, 18024575_EUTSA_v10020535mg, 18010221_EUTSA_v10023557mg, 18992709_EUTSA_v10007502mg	5	4
		Taurine and hypotaurine metabolism	2 (0.24%)	17 (0.09%)	0.177202	ko00430	18013287_EUTSA_v10004080mg, 18019216_EUTSA_v10013317mg	2	0
		Glutathione metabolism	7 (0.84%)	110 (0.6%)	0.228065	ko00480	18027675_EUTSA_v10017257mg, 18008541_EUTSA_v10019114mg, 18027866_EUTSA_v10017212mg, 18018690_EUTSA_v10014654mg, 18993843_EUTSA_v10008682mg, 18014645_EUTSA_v10029228mg, 18015592_EUTSA_v10001585mg	7	0
		beta-Alanine metabolism	4 (0.48%)	71 (0.39%)	0.398979	ko00410	18013287_EUTSA_v10004080mg, 18014415_EUTSA_v10028460mg, 18019216_EUTSA_v10013317mg, 18013555_EUTSA_v10002637mg	4	0
	Metabolism of terpenoids and polyketides	Zeatin biosynthesis	5 (0.6%)	48 (0.26%)	0.0640142	ko00908	18027537_EUTSA_v10016560mg, 18029122_EUTSA_v10025048mg, 18017427_EUTSA_v10013259mg, 18019391_EUTSA_v10015476mg, 18020194_EUTSA_v10005878mg	0	5
		Carotenoid biosynthesis	5 (0.6%)	62 (0.34%)	0.146985	ko00906	18014539_EUTSA_v10029367mg, 18021859_EUTSA_v10000634mg, 18023135_EUTSA_v10020656mg, 18016089_EUTSA_v10000876mg, 18029164_EUTSA_v10025059mg	3	2
		Monoterpenoid biosynthesis	1 (0.12%)	4 (0.02%)	0.168561	ko00902	18030966_EUTSA_v10027310mg	0	1
		Sesquiterpenoid and triterpenoid biosynthesis	2 (0.24%)	32 (0.17%)	0.426548	ko00909	18026396_EUTSA_v10022563mg, 18011791_EUTSA_v10004005mg	2	0
		Limonene and pinene degradation	6 (0.72%)	119 (0.65%)	0.449713	ko00903	18994299_EUTSA_v10007799mg, 18030491_EUTSA_v10027443mg, 18012220_EUTSA_v10004062mg, 18020309_EUTSA_v10005883mg, 18012283_EUTSA_v10004447mg, 18993564_EUTSA_v10008097mg	4	2
		Diterpenoid biosynthesis	2 (0.24%)	48 (0.26%)	0.643771	ko00904	18994615_EUTSA_v10008179mg, 18011267_EUTSA_v10011978mg	1	1
		Brassinosteroid biosynthesis	1 (0.12%)	30 (0.16%)	0.749796	ko00905	18993128_EUTSA_v10009485mg	0	1
		Terpenoid backbone biosynthesis	2 (0.24%)	89 (0.48%)	0.914879	ko00900	18024101_EUTSA_v10020898mg, 18016552_EUTSA_v10015911mg	1	1
	Nucleotide metabolism	Purine metabolism	3 (0.36%)	261 (1.42%)	0.999508	ko00230	18019475_EUTSA_v10012957mg, 18018418_EUTSA_v10014669mg, 18015469_EUTSA_v10001372mg	2	1
Organismal Systems	Environmental adaptation	Plant-pathogen interaction	67 (8.06%)	735 (3.99%)	3.22735e-08	ko04626	18027185_EUTSA_v10017282mg, 18030824_EUTSA_v10025724mg, 18012436_EUTSA_v10004619mg, 18015797_EUTSA_v10001753mg, 18992412_EUTSA_v10007453mg, 18016302_EUTSA_v10001165mg, 18022940_EUTSA_v10027862mg, 18014622_EUTSA_v10028618mg, 18029578_EUTSA_v10027412mg, 18011522_EUTSA_v10004676mg, 18992398_EUTSA_v10008403mg, 18015749_EUTSA_v10001568mg, 18020868_EUTSA_v10010172mg, 18009227_EUTSA_v10018446mg, 1801486…	54	13
		Circadian rhythm - plant	15 (1.81%)	173 (0.94%)	0.0117723	ko04712	18024047_EUTSA_v10021479mg, 18012390_EUTSA_v10003894mg, 18023859_EUTSA_v10021220mg, 18012184_EUTSA_v10004423mg, 18994681_EUTSA_v10008382mg, 18019077_EUTSA_v10013745mg, 18010090_EUTSA_v10023549mg, 18992264_EUTSA_v10007673mg, 18027981_EUTSA_v10017421mg, 18994637_EUTSA_v10007028mg, 18029432_EUTSA_v10025322mg, 18008542_EUTSA_v10018946mg, 18024458_EUTSA_v10021704mg, 18015126_EUTSA_v10029034mg, 1800872…	8	7
