# Supplementary material for: Chemical and Transcriptomic Analysis of Cuticle Lipids under Cold Stress in Thellungiella salsuginea
Source: Int J Mol Sci. 2019 Sep 12;20(18):4519. doi: 10.3390/ijms20184519 (PMC6770325; doi:10.3390/ijms20184519)
Supplement: Supplementary file 1 [file ijms-20-04519-s001.zip › Table S4.Genes for validation of RNA-Seq.xlsx]

## Sheet: Sheet1
Genes for validation of RNA-Seq by q PCR.xlsx
Gene ID	Gene described	log2FC_RNA-Seq	Regulated	Probability	log2FC_q RT-PCR	STDEV
18028752	early light-inducable protein	7.92679	Up	0.836831	8.15333	2.27617
18017434	EREBP-like factor	5.38382	Up	0.987834	1.09333	0.221133
18025740	heat shock transcription factor	4.36959	Up	0.951671	1.37	0.070946
18020608	flavanone 4-reductase	4.27509	Up	0.801856	5.19667	0.155349
18994578	pectinesterase	3.84443	Up	0.914552	2.3	0.340196
18020021	superoxide dismutase	3.79711	Up	0.904485	0.663333	0.242487
18017586	peroxidase	3.65424	Up	0.915538	4.83667	0.24379
18029204	alcohol-forming fatty acyl-CoA reductase	2.3841	Up	0.827601	2.68907	0.0889154
18016442	aldehyde decarbonylase	2.24033	Up	0.937053	0.730491	0.281157
18011219	long-chain acyl-CoA synthetase	1.4742	Up	0.923415	0.598854	0.262041
18994752	aldehyde decarbonylase	1.40404	Up	0.882096	1.26924	0.0489028
18009227	acyl-CoA elongase	1.02973	Up	0.908812	1.4963	0.333012
18017350	SAUR family protein	-3.29825	Down	0.811497	-2.78667	0.0310815
18010030	midchain alkane hydroxylase	-3.63941	Down	0.833625	-5.3376	0.12009
18019016	AP2 transcription factor	-3.83735	Down	0.914907	-3.14125	0.140726
18015664	long-chain acyl-CoA synthetase	-1.07796	Down	0.914907	-2.5228	3.2692

## Sheet: Sheet2
1-4D		2.27617
2-4D		0.221133
3-4D		0.277369
4-4D		0.221133
5-4D		0.070946
6-4D		0.440492
7-4D		0.155349
8-4D		0.340196
9-4D		0.111355
10-4D		0.242487
11-4D		0.24379
12-4D		0.205994
13-4D		0.260576
14-4D		0.0680686
1-4D37D		0.0793725
2-4D37D		0.236432
