# Supplementary material for: Chemical and Transcriptomic Analysis of Cuticle Lipids under Cold Stress in Thellungiella salsuginea
Source: Int J Mol Sci. 2019 Sep 12;20(18):4519. doi: 10.3390/ijms20184519 (PMC6770325; doi:10.3390/ijms20184519)
Supplement: Supplementary file 1 [file ijms-20-04519-s001.zip › Table S5. The FPKM value of cuticle relative genes.xlsx]

## Sheet: Sheet1
Table S6 The FPKM value of cuticle relative genes in rosette leaves of T. salsuginium under cold
Cuticle relative genes	Putative gene function	Gene ID	FPKM	FPKM
			(CK)	(4℃)
Synthesis
CER10/ECR	VLCFA synthesis	18020770	39.44	53.4
CER2	VLCFA synthesis	18030584	6.69	6.7
KCR1	VLCFA synthesis	18008483	40.68	47.15
KCS1	VLCFA synthesis	18994644	25.9	77.29
KCS10/FDH1	VLCFA synthesis	18025585	81.31	121.6
KCS13/HIC	VLCFA synthesis	18015766	3.31	4.85
KCS2/DAISY	VLCFA synthesis	18994443	2.35	6.4
KCS20	VLCFA synthesis	18020472	79.52	152.96
KCS6/CUT1	VLCFA synthesis	18009227	47.63	97.24
KCS9	VLCFA synthesis	18025907	25.79	25.89
LACS1/CER8	VLCFA synthesis	18015664	94.16	66.95
LACS2	VLCFA synthesis	18011219	17.32	48.12
LACS4	VLCFA synthesis	18030817	100.66	116.97
PAS2/HCD	VLCFA synthesis	18016858	29.96	29.84
PAS3/ACC1	VLCFA synthesis	18011508	12.99	17.46
FAR1	Primary alcohol synthesis	18018272	36.82	33.22
FAR2	Primary alcohol synthesis	18025316	0.05	0.01
FAR3 /CER4	Primary alcohol synthesis	18029204	0.73	3.79
FAR3 like	Primary alcohol synthesis	18013693	6.11	11.66
FAR4	Primary alcohol synthesis	18013695	0.15	0.23
FAR5	Primary alcohol synthesis	18013694	0.09	0.67
FAR6	Primary alcohol synthesis	18019933	1.61	1.25
MAH1	Primary alcohol synthesis	18010030	0.54	0.04
DGAT	wax-ester synthesis	18026181	11.5	7.45
WSD1	wax-ester synthesis	18026694	8.8	12.72
CER1	Alkane synthesis	18994752	4.01	10.6
CER3/WAX2	Alkane synthesis	18016442	5.58	26.35
CYP77A4	Cutin synthesis	18019586	0.26	0.47
CYP86A2/ATT1	Cutin synthesis	18015009	31.81	67.13
CYP86A4	Cutin synthesis	18994687	1.15	3.79
CYP86A8/LCR	Cutin synthesis	18015509	3.39	4.15
HTH-like	Unsatured fatty acid synthesis	18009428	4.72	5.07
GPAT4	Cutin and suberin synthesis	18994688	27.64	39.96
GPAT5	Cutin and suberin synthesis	18019276	0.25	0.23
GPAT6	Cutin and suberin synthesis	18026785	0.51	0.59
GPAT8	Cutin and suberin synthesis	18015011	3.73	7.47
Exportation
ABCG11	Export wax and cutin	18993117	21.51	30.27
ABCG12/CER5	Export wax	18010767	27.22	52.5
ABCG13	Export cutin	18010782	2.27	3.63
ABCG32/PEC1	Export cutin	18025506	13	23.4
LTPG	Wax extracellular transport	18992274	122.32	130.16
LTPG2	Wax extracellular transport	18013645	10.03	27.93
Regulation
MYB16	MYB transcription factors	18018752	211.22	252.67
MYB30	MYB transcription factor	18012549	15.57	19.96
MYB94	MYB transcription factors	18020941	17.97	19.93
MYB96	MYB transcription factors	18012413	19.37	47.02
MYB106/NOK	MYB transcription factors	18023577	5.97	5.25
SHN2	AP2 transcription factor	18019016	0.81	0.05
SHN3	AP2 transcription factor	18011790	0.8	1.27
WRI1	AP2 transcription factor	18021177	6.15	3.63
DEWAX	AP2 transcription factor	18011505	300.13	111.75
CFL1	Regulate cuticle development	18027588	3.05	3.41
HDG1	Regulate cuticle development	18019748	17.33	20.29
CER7	Regulate cuticle development	18020050	10.74	10.69
CER9	Regulate cuticle development	18028484	15.66	23.3
BDG	Regulate cuticle development	18010294	3.94	14.79
GDSL like	Regulate cuticle development	18019289	18.29	20.34
