# Supplementary material for: Chemical and Transcriptomic Analysis of Cuticle Lipids under Cold Stress in Thellungiella salsuginea
Source: Int J Mol Sci. 2019 Sep 12;20(18):4519. doi: 10.3390/ijms20184519 (PMC6770325; doi:10.3390/ijms20184519)
Supplement: Supplementary file 1 [file ijms-20-04519-s001.zip › Table S6.Primers for qRT-PCR.xlsx]

## Sheet: Sheet1
Primers for qRT-PCR
Gene ID	Gene name	Gene products or functions	Forward primer (5'→3')	Reward primer (5'→3')
18015009	ATT1	cutin synthesis	CGAGCAGCGTGACCGTAT	GCCACGTAGGACCTTTAGGG
18994752	CER1	alkane synthesis	CGGTAATAGCACCATGGGC	CCCTGTCGACCTGATTGAAG
18994752	CER1	alkane synthesis	CGGTAATAGCACCATGGGC	CCCTGTCGACCTGATTGAAG
18020770	CER10/ECR	acyl-CoA elongase;enoyl-CoA reductase	CCGTCGAGGCAAAGACTG	GCGCACTCGAAGAAGAAGAG
18030584	CER2	BAHD acyltransferase, required for C28 elongation	GCCATGAAGCTCCACTACG	ACTGTCGTTGCAGCGAATG
18016442	CER3/WAX2	alkane synthesis	AGATTGATCACGAATGGCACT	GGATGTGGAACAGGAGATGAG
18010767	CER5/ABCG12	export fatty acid molecules	AGAGAGTACGAGCAATGGCC	GAAGGACCCATAATGGCCAT
18009227	CER6	acyl-CoA elongase	GCCTTGGTGAAGAGACTTGTCTAC	CCATAGCGGATAGAGATGGCG
18020050	CER7	exoribonuclease	AGTTGATGGTCGTGGGCTTT	TGGCTCAAACGATGGATCAG
18028484	CER9	E3 ubiquitin ligase homologous, Regulate cuticle development	AGGGTCGAGGTACGTTGATG	TCAGCATACACTGGGGAGAA
18026181	DGAT	wax-ester synthesis	CAAAGCCATGCCGGATTATT	GACGGTAAAGGCAGCCAAAG
18018272	FAR1	primary alcohol synthesis; suberin	AGATGGGGGAGACTCTCAGC	TCTCCCATTGCTTTGGTGA
18029204	FAR3 /CER4	Primary alcohol synthesis	GGCAGAGGTTTAACGACGAG	CCTTCGTGGATCATCTCATG
18029204	FAR3 /CER4	primary alcohol synthesis	GGCAGAGGTTTAACGACGAG	CCTTCGTGGATCATCTCATG
18019748	HDG1	HD-ZIP gene family	ATCTCTAGTGGCATGGGAGG	GAGTAGCCATTGGCCATGTC
18008483	KCR1	acyl-CoA elongase	ACGGTGGTGATGGATTTCTC	CCGAAGCATATTAGGCAACAC
18015664	LACS1/CER8	long-chain acyl-CoA synthetase; wax and cutin synthesis	TGGATCATAGCAATGGAGGC	TGCCGTTTAGCACATTTGC
18011219	LACS2	long-chain acyl-CoA synthetase; wax, cutin and suberin synthesis	CGGTCCATACACGTGGATC	CTCATGCAGGCCTCCAT
18992274	LTPG1	wax extracellular transport; Glycosylphosphatidylinositol (GPI)-anchored LTPs (LTPGs)	AGCGAAGACAGGAGGACAAG	TTGCCGGAGACTTTCCTG
18010030	MAH1	secondary alcohols and ketones synthesis	TGCTTGAGGCCACCAATCTA	CCACAACTCCGAATCAGCAG
18018752	MYB16	MYB transcription factors; R2R3-type	AACCGTCGAGACCGTCAAGT	CCAAGCATTCATGCCTTTCA
18012549	MYB30	MYB transcription factors	GAGGCCTCCTTGTTGTGACA	CCTCTTTTGATTCCTGGCC
18012413	MYB96	MYB transcription factors	CCATGGACACCAGAGGAAG	TGCTTAATACCGGGTCGAAG
18016858	PAS2/HCD	acyl-CoA elongase	CCTTGTTACGTCGCTGGTC	GGCATCCTAACGCTGTACATC
18011508	PAS3/ACC1	formation of malonyl-CoA	CGAACATGGTGGAGGTTATGA	CCACACATTTGGCTTGCTC
18019016	SHN2	AP2 transcription factor	GGCTCTTCTAATGAACGGCC	GCCCGTTTCTGCCAAACT
18020074	UBQ5	ubiquitin	CAACCCTAACGGGGAAGAC	CCCGTCTTCTTCTTCCTCTTC
18021177	WRI1	AP2 transcription factor	GGCCTAAACGAGCCAAAAG	GCTGCTTCTTCGCTGTCAT
18026694	WSD1	wax-ester synthesis; bifunctional wax synthase/diacylglycerol acyltransferase	TCACATGGATCAAGCTCCC	TGGATTCTGCATTTGATGTC
18017350	None	SAUR family protein	AGAAATGGCTTTGGCAAGAA	AACGAAGGCTGGCTCAAGTA
18025740	None	heat shock transcription factor	GGAAGCGGAGGCTTACTTCT	AACGGTGAAGCAACCAAATC
18028752	None	response to stress	GAGCCAGCTAGCAAGCCTAA	ACCGTCGGAGATCTGAGCTA
18017434	None	EREBP-like factor	ACAAGAACCACCGTCTCCAC	CAGCAAACTCATCCGACGTA
18020608	None	flavanone 4-reductase	ACGAAGGAAGCTACGACGAA	CACTCCAGTCGCTTTCATCA
18994578	None	pectinesterase	TTCTTCGTTCAGGCACTCCT	TTGAGACAAATGAGCGTTGC
18020021	None	peroxidase	GTCGGGCTAAATACCAACGA	TGTGCTCAGATCGAGATTGG
18017586	None	SAUR family protein	GCAAGAAGAGTTCGGGTCAG	CTCTCCGAACAATGGGTGAT

## Sheet: Sheet3
8-4D	18994578	TTCTTCGTTCAGGCACTCCT	TTGAGACAAATGAGCGTTGC		8-4D			CER 1	18994752
10-4D	18020021	GTCGGGCTAAATACCAACGA	TGTGCTCAGATCGAGATTGG		10-4D	LTP 5		KCS 20	18020472
11-4D	18017586	GCAAGAAGAGTTCGGGTCAG	CTCTCCGAACAATGGGTGAT		11-4D	MYB 30		WBC 12	18010767
12-4D	18014306	AGAAATGGCTTTGGCAAGAA	AACGAAGGCTGGCTCAAGTA		12-4D			FAR 3	18029204
1-4D	18028752	GAGCCAGCTAGCAAGCCTAA	ACCGTCGGAGATCTGAGCTA		1-4D			WSD 1	18026694
7-4D	18020608	ACGAAGGAAGCTACGACGAA	CACTCCAGTCGCTTTCATCA		7-4D	ABCG11-2		WAX 2-2	18016442
WSD 1	18026694	CGATGAGTTACGTCGGAGCA	TCCTTTCTCCACGACAGCAA		WSD 1
WAX 2	18016442-1	CAACACTGCAAGACTTGGATCGT	AGCCTCATCGCTGCAAGATC		WAX 2	ECR
WAX 2-2	18016442-2	CATGAGGTTGGAGCCATTGA	CTGCTTGCATCCTTCACCTG		FAR 3
FAR 3	18029204	GTGGCACCAAACGTGAAGAA	TGCCAAGTCGGAGTCTTGAA		MAH 1	LACS 1
MAH 1	18010030	TGCTTGAGGCCACCAATCTA	CCACAACTCCGAATCAGCAG		WAX 2-2	MYB 96
CER 1	18994752	TCATCCGTTCCACGAGAATG	ATCAGTGCCGGTGTGGTATG		WBC 12
WBC 12	18010767	CGCTCGAGAGGGAGCTAGAA	AAACCCGCTTCAGCAAAGAA		KCS 20	WRI 1
KCS 20	18020472	CTCCGTCACTTTCTGCGATG	CATTGATCGGTCGTTGCCTA		SHN 2	KCS 2
SHN 2	18019016	TCGATGACGTGTCTCCGTCT	CCGTAGTCAACGCCAAATCA		CER 1	FAR 1
LTP 5	18020905	AATGCCACGTCAGCAACAAC	AGGACTAGGCCAATGCCAAA					8-4D	18994578
MYB 30	18012549	GGCCATGGACTCCTGAAGAAGA	GACGCAATTGCAGCCCATC					10-4D	18020021
ECR	18020770	ACCTGTCGTCCTCAACAGCA	TCGATGGATCACACGGTCTT					11-4D	18017586
LACS 1	18015664	GAAACGGGGCATGAAAATGT	TACAGATCTCGCCTGCTGGA					12-4D	18014306
MYB 96	18012413	CATGCGAAGAAGGTGGAGAA	TTCCAATGCCATACCAACCA					1-4D	18028752
FAR 1	18018272	GATTGCAACAGCGACAGCTC	TGGACAAAACCGTTCCTGTG					7-4D	18020608
WRI 1	18021177	TAGCAATGAGCTGGCTTGGA	ACGACAACGTCGCAACAATC					WSD 1	18026694
KCS 2	18994443	TAGTGAGGCCAAAGGGAGGA	CCGACGAAGATGACACAGGA					WAX 2	18016442
ABCG11-2	18993117	CTTGCACCGATCAAAATGGA	CCATCTGGTGCAACTGTGGT					FAR 3	18029204
								MAH 1	18010030
								WAX 2-2
								CER 1
								WBC 12
								KCS 20
								SHN 2

## Sheet: word表格数据
ACP	Synthesis de novo of acyl chains	18024428
CER10/ECR	acyl-CoA elongase;enoyl-CoA reductase	18020770	At3g55360	Zheng et al., 2005
CER2	BAHD acyltransferase, required for C28 elongation	18030584	At4g24510	Xia et al., 1996; Haslam et al. 2012
CER2-like	VLCFA synthesis	18030050		Pascal et al., 2013
KCR1	acyl-CoA elongase	18008483	At1g67730	Beaudoin et al., 2009
KCS1	acyl-CoA elongase	18994644	At1g01120	Millar and Kunst, 1997 ; Todd et al., 1999
KCS10/FDH1	acyl-CoA elongase	18025585	At2g26250	Yephremov et al., 1999
KCS13/HIC	acyl-CoA elongase	18015766	At2g46720	Gray et al. 2000
KCS19/FAE1	acyl-CoA elongase	18029101		Joubès et al. 2008
KCS2/DAISY	acyl-CoA elongase; wax/suberin	18994443	At1g04220	Franke et al., 2009
KCS20	acyl-CoA elongase; wax/suberin	18020472	At5g43760	Lee et al., 2009
KCS6/CER6/CUT1	acyl-CoA elongase	18009227	At1g68530	Millar et al., 1999； Hooker et al., 2002
KCS4	Suberin?			Sylvain Legay et al. 2017
KCS9	acyl-CoA elongase	18025907	At2g16280	Kim et al., 2013
LACS1/CER8	Long-chain acyl-CoA synthetase; wax and cutin synthesis	18015664	At2g47240	Jessen et al. 2011; Lü et al., 2009
LACS2	Long-chain acyl-CoA synthetase; wax, cutin and suberin synthesis	18011219	At1g49430	Schnurr et al., 2004 ; Lü et al., 2009
LACS4	Long-chain acyl-CoA synthetase	18030817		Jessen et al., 2011
PAS2/HCD	acyl-CoA elongase	18016858	At5g59770	Bach et al., 2008
PAS3/ACC1	Formation of malonyl-CoA	18011508	At1g36160
FAR1	Primary alcohol synthesis; suberin	18018272	AT5G22500	Domergue et al., 2010. FAR1 is the fatty acyl-CoA reductase responsible for producing 22:0 primary fatty alcohol in suberized tissues ()
FAR2	Primary alcohol synthesis	18025316		Dobritsa et al., 2009
FAR3 /CER4	Primary alcohol synthesis	18029204	At4g33790	Rowland et al. 2006
FAR3 like	Primary alcohol synthesis	18013693
FAR4	Primary alcohol synthesis; suberin	18013695	AT3G44540	Domergue et al., 2010
FAR5	Primary alcohol synthesis; suberin	18013694	AT3G44550	Domergue et al., 2010
FAR6	Primary alcohol synthesis	18019933		Go et al. 2014
FAR7	Primary alcohol synthesis	18018265
MAH1/ CYP96A15	secondary alcohols and ketones synthesis	18010030	At1g57750	Greer, et al. 2007
MAH1 like	secondary alcohols and ketones synthesis	18010148		Greer, et al. 2007
CYP96A11		18029045
WSD1	wax-ester synthesis; bifunctional wax synthase/diacylglycerol acyltransferase	18026694	At5g37300	Li et al. 2008
WSD1 like	wax-ester synthesis; bifunctional wax synthase/diacylglycerol acyltransferase	18018907
WSD1 like	wax-ester synthesis; bifunctional wax synthase/acyl-CoA: diacylglycerol acyltransferase	18007957
DGAT	wax-ester synthesis	18026181		King et al. 2007
CER1	Alkane synthesis	18994752	At1g02205	Aarts et al., 1995; Bernard et al., 2012
CER1 like		18994751	AT1G02190
CER3/WAX2	Alkane synthesis	18016442	At5g57800	Chen et al., 2003 ; Kurata et al., 2003; Bernard et al., 2012
CYP77A4	epoxidation of free fatty acids	18019586	At5g04660	Sauveplane et al., 2009
CYP77A6	Cutin synthesis, synthesis of 10,16-dihydroxypalmitate	18023774	At3g10570	Li-Beisson et al., 2009
CYP86A2/ATT1	Cutin synthesis	18015009	At4g00360	Xiao et al., 2004
CYP86A4	Cutin synthesis, synthesis of 10,16-dihydroxypalmitate	18994687	At1g01600	Li-Beisson et al., 2009
CYP86A7	Cutin synthesis	18009995	AT1G63710
CYP86A8/LCR	Cutin synthesis	18015509	At2g45970	Wellesen et al., 2001
CYP86A1	Suberin		AT5G58860
CYP86B1	Suberin		AT5G23190
CYP86C3		189553	At1g13140	?
HTH-like	Unsatured fatty acid synthesis	18009428	At1g72970	Krolikowski et al., 2003
GPAT4	Cutin and suberin synthesis	18994688	At1g01610	Li et al., 2007; Yang et al., 2010
GPAT5	suberin and associated waxes synthesis	18019276	At3g11430	Yang et al., 2010 ; Beisson et al., 2007. via the formation of sn-2 monoacylglycerol intermediates.
GPAT6	Cutin synthesis	18026785	At2g38110	Li-Beisson et al., 2009 ; Yang et al., 2010
GPAT8	Cutin synthesis	18015011	At4g00400	Li et al., 2007; Yang et al., 2010
Export
ABCG11	Export fatty acid and cutin molecules	18993117	At1g17840	Panikashvili D, 2007 ; Bird et al., 2007
CER5/ABC12	Export fatty acid molecules	18010767	At1g51500	Pighin et al., 2004
ABCG13	Export cutin molecules	18010782		Panikashvili D, 2011
ABCG32/PEC1	Export cutin molecules	18025506		Fabre et al. 2015
ABCG2	Suberin		AT2G37360
ABCG6	Suberin		AT5G13580
ABCG20	Suberin		AT3G53510
LTP5	Wax extracellular transport	18020905		无文献报道和表皮脂类相关
LTP6		无	At4g22490
LTPG /LTPG1	Wax extracellular transport; Glycosylphosphatidylinositol (GPI)-anchored LTPs (LTPGs)	18992274	At1g27950	Debono et al., 2009
LTPG2	Wax extracellular transport; Glycosylphosphatidylinositol (GPI)-anchored LTPs (LTPGs)	18013645	At3g43720	Kim et al., 2012
Regulation cuticle development
MYB16	MYB transcription factors; R2R3-type	18018752	At5g13510	Oshima et al., 2013
MYB30	MYB transcription factors	18012549	At3g28910	Raffaele et al., 2008
MYB41	MYB transcription factors	18028837	At4g28110	Cominelli et al., 2008
MYB94	MYB transcription factors	18020941	At3g47600	Lee and Suh, 2015; Lee et al., 2016
MYB96/ EsWAX1	MYB transcription factors	18012413		Seo et al., 2011
MYB106/NOK	MYB transcription factors	18023577	AT3G01140	Oshima et al., 2013
MYB107	MYB transcription factors, suberin		At3g02940
SHN1/ WIN1	AP2 transcription factor	18993336	At1g15360	Broun et al. (2004) Aharoni et al.
				(2004); Kannangara et al. (2007) ; Shi et al., 2011
SHN2	AP2 transcription factor	18019016	At5g11190	Aharoni et al., 2004 ; Shi et al., 2011
SHN3	AP2 transcription factor	18011790	At5g25390	Aharoni et al., 2004 ; Shi et al., 2011
WRI1	AP2 transcription factor	18021177	At3g54320	Cernac and Benning, 2004; To et al. , 2012
WRI3	AP2 transcription factor	18993277	At1g16060	To et al. , 2012
WRI4	AP2 transcription factor	18993277	At1g79700	To et al. , 2012
DEWAX	AP2 transcription factor; AP2/ERF type	18011505	At5g61590	Go et al., 2014
WXP1	ERF transcription factor		Medicago truncatula	Zhang et al., 2007
WXP2	ERF transcription factor		Medicago truncatula	Zhang et al., 2007
CFL1	CURLY FLAG LEAF1, containing WW domain protein; modulate HDG, thus effect BDG and FDH	18027588	At2g33510	Wu et al., 2011
HDG1	HOMEODOMAIN GLABROUS1, Class IV HD-ZIP gene family	18019748	At3g61150	Nakamura et al., 2006 ; Wu et al., 2011
CER7	exoribonuclease	18020050	At3g60500
CER9	E3 ubiquitin ligase homologous, Regulate cuticle development	18028484	At4g34100	Lü et al. 2012
BDG	a/b hydrolase	18010294	At1g64670	Kurdyukov et al., 2006b
GDSL/CDEF1	a/b hydrolase	18030677	At4g30140	Takahashi et al., (2010
GDSL like	a/b hydrolase	18019289	At5g03610
HHT/ASFT	BAHD acyltransferase, suberin		AT5G41040
FACT	BAHD acyltransferase, suberin		AT5G63560
其他备用
GASSHO1	leucine-rich repeat-receptor-like kinase		At4g20140	Tsuwamoto et al. 2007
GASSHO2	leucine-rich repeat-receptor-like kinase		At5g44700	Tsuwamoto et al. 2007
RST1	Unknow protein		At3g27670
ACR4	subtilisin-like serine protease		At1g69040
ALE1	subtilisin-like serine protease		At1g62340
GDSL1		番茄SGN-U585129		Girard et al. 2012
AtFATB1	fatty acyl-ACP thioesterase1	18994024	At1g08510
ELO	sphingolipid synthesis			Dunn et al., 2004
ACE/HTH	FAD-containing oxidoreductase		At1g72970	(Krolikowski et al., 2003
CER2-like2

## Sheet: 用到的基因
	CER10/ECR
	CER2
	KCR1
	LACS1/CER8
	LACS2
	PAS2/HCD
	PAS3/ACC1
	FAR1
	FAR3 /CER4
	WSD1
	DGAT
	CER1
	CER3/WAX2
	ATT1
	CER5/ABCG12
	LTPG1
	MYB16
	MYB30
	MYB96
	SHN2
	WRI1
	HDG1
	CER7
	CER9
18028752	1-4D
18017434	2-4D
18025740	5-4D
18020608	7-4D
18994578	8-4D
18020021	10-4D
18017586	11-4D
18029204	FAR 3
18994752	CER 1
18009227	CER6
18017350	12-4D
18010030	MAH 1

## Sheet: Sheet2
1-4D37D	18021970
1-4D	18028752
2-4D	18017434
5-4D	18025740
7-4D	18020608
8-4D	18994578
10-4D	18020021
11-4D	18017586
FAR 3	18029204
WAX 2	18016442
LACS2	18011219
CER 1	18994752
CER6	18009227
12-4D	18017350
MAH 1	18010030
SHN 2	18019016
14-4D	18022143
LACS1	18015664
